# Supplementary material for: (Z)-N-{3-[1-(4-Chloro­phen­yl)eth­yl]thia­zolidin-2-yl­idene}cyanamide
Source: Acta Crystallogr Sect E Struct Rep Online. 2010 Jul 31;66(Pt 8):o2171. doi: 10.1107/S1600536810029879 (PMC3007229; doi:10.1107/S1600536810029879)
Supplement: Supplementary file 1 [file e-66-o2171-sup1.cif]

##############################################################################
###                                                                        ###
###        Electronic paper (Acta Crystallographica Section E)             ###
###                                                                        ###
##############################################################################
#                                                                            #
# This CIF contains the data in a paper accepted for publication in Acta     #
# Crystallographica Section E. It conforms to the requirements of Notes      #
# for Authors for Section E, and has been peer reviewed under the auspices   #
# of the IUCr Commission on Journals.                                        #
#                                                                            #
# Full details of the Crystallographic Information File format               #
# are given in the paper "The Crystallographic Information File (CIF):       #
# a New Standard Archive File for Crystallography" by S. R. Hall, F. H.      #
# Allen and I. D. Brown [Acta Cryst. (1991), A47, 655-685].                  #
#                                                                            #
# The current version of the core CIF dictionary is obtainable from          #
# ftp://ftp.iucr.org/pub/cif_core.dic. The current version number is 2.4.    #
#                                                                            #
# Software is freely available for graphical display of the structure(s) in  #
# this CIF.  For information consult the CIF home page http://www.iucr.org/  #
# cif/home.html                                                              #
#                                                                            #
# This file may be used for bona fide research purposes within the           #
# scientific community so long as proper attribution is given to the journal # 
# article from which it was obtained.                                        #
#                                                                            #
##############################################################################
                                             
data_I
_audit_creation_method     SHELXL-97
_chemical_name_systematic
;
(<i>Z</i>)-<i>N</i>-{3-[1-(4-Chlorophenyl)ethyl]thiazolidin-2-ylidene}cyanamide
;
_chemical_name_common     ?
_chemical_formula_moiety     'C12 H12 Cl N3 S'
_chemical_formula_sum     'C12 H12 Cl N3 S'
_chemical_formula_iupac     'C12 H12 Cl N3 S'
_chemical_formula_weight     265.76
_chemical_melting_point     ?
_symmetry_cell_setting     orthorhombic
_symmetry_space_group_name_H-M     'P 21 21 21'
_symmetry_space_group_name_Hall     'P 2ac 2ab'
loop_
    _symmetry_equiv_pos_as_xyz
    'x, y, z'
    '-x+1/2, -y, z+1/2'
    '-x, y+1/2, -z+1/2'
    'x+1/2, -y+1/2, -z'
_cell_length_a     5.8850(12)
_cell_length_b     7.5965(15)
_cell_length_c     28.273(6)
_cell_angle_alpha     90.00
_cell_angle_beta     90.00
_cell_angle_gamma     90.00
_cell_volume     1264.0(4)
_cell_formula_units_Z     4
_cell_measurement_reflns_used     193
_cell_measurement_theta_min     1.440
_cell_measurement_theta_max     27.876
_cell_measurement_temperature     113(2)
_exptl_crystal_description     block
_exptl_crystal_colour     white
_exptl_crystal_size_max     0.14
_exptl_crystal_size_mid     0.12
_exptl_crystal_size_min     0.10
_exptl_crystal_density_diffrn     1.397
_exptl_crystal_density_meas     ?
_exptl_crystal_density_method     'not measured'
_exptl_crystal_F_000     552
_exptl_absorpt_coefficient_mu     0.448
_exptl_absorpt_correction_type     multi-scan
_exptl_absorpt_process_details     '(Crystalclear; Rigaku, 2005)'
_exptl_absorpt_correction_T_min     0.9400
_exptl_absorpt_correction_T_max     0.9566
_exptl_special_details
;
;
_diffrn_ambient_temperature     113(2)
_diffrn_radiation_type     MoK\a
_diffrn_radiation_wavelength     0.71073
_diffrn_radiation_source     'rotating anode'
_diffrn_radiation_monochromator     confocal
_diffrn_measurement_device_type     'Rigaku Saturn'
_diffrn_measurement_method     '\w scans'
_diffrn_detector_area_resol_mean     ?
_diffrn_reflns_number     9219
_diffrn_reflns_av_R_equivalents     0.0622
_diffrn_reflns_av_sigmaI/netI     0.0635
_diffrn_reflns_theta_min     1.44
_diffrn_reflns_theta_max     27.87
_diffrn_reflns_theta_full     27.87
_diffrn_measured_fraction_theta_max     0.999
_diffrn_measured_fraction_theta_full     0.999
_diffrn_reflns_limit_h_min     -7
_diffrn_reflns_limit_h_max     7
_diffrn_reflns_limit_k_min     -9
_diffrn_reflns_limit_k_max     8
_diffrn_reflns_limit_l_min     -29
_diffrn_reflns_limit_l_max     37
_diffrn_standards_number     0
_diffrn_standards_interval_count     0
_diffrn_standards_interval_time     0
_diffrn_standards_decay_%     0
_refine_special_details
;
Refinement of <i>F</i>^2^ against ALL reflections. The weighted <i>R</i>-factor
<i>wR</i> and goodness of fit <i>S</i> are based on <i>F</i>^2^, conventional
<i>R</i>-factors <i>R</i> are based on <i>F</i>, with <i>F</i> set to zero for
negative <i>F</i>^2^. The threshold expression of <i>F</i>^2^ >
\s(<i>F</i>^2^) is used only for calculating <i>R</i>-factors(gt) <i>etc</i>.
and is not relevant to the choice of reflections for refinement.
<i>R</i>-factors based on <i>F</i>^2^ are statistically about twice as large
as those based on <i>F</i>, and <i>R</i>- factors based on ALL data will be
even larger.
;
_reflns_number_total     3019
_reflns_number_gt     2640
_reflns_threshold_expression     I>2sigma(I)
_refine_ls_structure_factor_coef     Fsqd
_refine_ls_matrix_type     full
_refine_ls_R_factor_all     0.0533
_refine_ls_R_factor_gt     0.0458
_refine_ls_wR_factor_gt     0.1078
_refine_ls_wR_factor_ref     0.1132
_refine_ls_goodness_of_fit_ref     1.059
_refine_ls_restrained_S_all     1.059
_refine_ls_number_reflns     3019
_refine_ls_number_parameters     155
_refine_ls_number_restraints     0
_refine_ls_hydrogen_treatment     constr
_refine_ls_weighting_scheme     calc
_refine_ls_weighting_details
         'calc w=1/[\s^2^(Fo^2^)+(0.0534P)^2^+0.0295P] where P=(Fo^2^+2Fc^2^)/3'
_atom_sites_solution_hydrogens     geom
_atom_sites_solution_primary     direct
_atom_sites_solution_secondary     difmap
_refine_ls_shift/su_max     0.001
_refine_ls_shift/su_mean     0.001
_refine_diff_density_max     0.384
_refine_diff_density_min     -0.341
_refine_ls_extinction_method     none
_refine_ls_extinction_coef     ?
_refine_ls_abs_structure_details     'Flack (1983), 6200 Friedel pairs'
_refine_ls_abs_structure_Flack     .
loop_
    _atom_type_symbol
    _atom_type_description
    _atom_type_scat_dispersion_real
    _atom_type_scat_dispersion_imag
    _atom_type_scat_source
    'C' 'C' 0.0033 0.0016
                         'International Tables Vol C Tables 4.2.6.8 and 6.1.1.4'
    'H' 'H' 0.0000 0.0000
                         'International Tables Vol C Tables 4.2.6.8 and 6.1.1.4'
    'N' 'N' 0.0061 0.0033
                         'International Tables Vol C Tables 4.2.6.8 and 6.1.1.4'
    'S' 'S' 0.1246 0.1234
                         'International Tables Vol C Tables 4.2.6.8 and 6.1.1.4'
    'Cl' 'Cl' 0.1484 0.1585
                         'International Tables Vol C Tables 4.2.6.8 and 6.1.1.4'
_computing_data_collection     'Crystalclear (Rigaku, 2005)'
_computing_cell_refinement     'CrystalClear (Rigaku, 2005)'
_computing_data_reduction     'CrystalClear (Rigaku, 2005)'
_computing_structure_solution     'SHELXS97 (Sheldrick, 2008)'
_computing_structure_refinement     'SHELXL97 (Sheldrick, 2008)'
_computing_molecular_graphics     'SHELXTL (Sheldrick, 2008)'
_computing_publication_material     'SHELXTL (Sheldrick, 2008)'
loop_
    _atom_site_type_symbol
    _atom_site_label
    _atom_site_fract_x
    _atom_site_fract_y
    _atom_site_fract_z
    _atom_site_U_iso_or_equiv
    _atom_site_adp_type
    _atom_site_calc_flag
    _atom_site_refinement_flags
    _atom_site_occupancy
    _atom_site_disorder_assembly
    _atom_site_disorder_group
    Cl Cl1 0.31420(16) -0.62970(7) 0.98241(2) 0.0438(2) Uani d . 1 . .
    S S1 0.18444(12) 0.16944(8) 0.77090(2) 0.03081(17) Uani d . 1 . .
    N N2 0.2773(4) 0.3380(3) 0.85392(7) 0.0279(4) Uani d . 1 . .
    C C9 0.3024(4) 0.1982(3) 0.82718(8) 0.0238(5) Uani d . 1 . .
    C C1 0.2990(4) -0.1331(3) 0.93777(8) 0.0267(5) Uani d . 1 . .
    H H1 0.2024 -0.0368 0.9407 0.032 Uiso calc R 1 . .
    N N1 0.4250(4) 0.0594(2) 0.84129(6) 0.0255(5) Uani d . 1 . .
    C C6 0.4992(4) -0.1158(3) 0.91192(8) 0.0242(5) Uani d . 1 . .
    C C7 0.5466(4) 0.0572(3) 0.88698(8) 0.0257(5) Uani d . 1 . .
    H H7 0.4806 0.1507 0.9065 0.031 Uiso calc R 1 . .
    C C8 0.7950(5) 0.1029(4) 0.87970(9) 0.0369(6) Uani d . 1 . .
    H H8A 0.8064 0.2125 0.8630 0.055 Uiso calc R 1 . .
    H H8B 0.8672 0.0117 0.8616 0.055 Uiso calc R 1 . .
    H H8C 0.8686 0.1135 0.9099 0.055 Uiso calc R 1 . .
    C C12 0.1462(5) 0.4672(3) 0.83801(8) 0.0294(6) Uani d . 1 . .
    C C2 0.2409(4) -0.2905(3) 0.95914(8) 0.0288(5) Uani d . 1 . .
    H H2 0.1055 -0.3011 0.9759 0.035 Uiso calc R 1 . .
    C C4 0.5886(5) -0.4192(3) 0.93042(9) 0.0316(6) Uani d . 1 . .
    H H4 0.6860 -0.5152 0.9284 0.038 Uiso calc R 1 . .
    C C3 0.3874(5) -0.4315(3) 0.95515(8) 0.0285(5) Uani d . 1 . .
    N N3 0.0347(5) 0.5868(3) 0.82737(8) 0.0414(6) Uani d . 1 . .
    C C5 0.6432(5) -0.2610(3) 0.90865(8) 0.0292(6) Uani d . 1 . .
    H H5 0.7778 -0.2518 0.8916 0.035 Uiso calc R 1 . .
    C C11 0.4588(7) -0.0759(4) 0.80600(9) 0.0479(8) Uani d . 1 . .
    H H11A 0.6166 -0.0769 0.7961 0.058 Uiso calc R 1 . .
    H H11B 0.4235 -0.1901 0.8195 0.058 Uiso calc R 1 . .
    C C10 0.3144(8) -0.0437(4) 0.76555(12) 0.0648(12) Uani d . 1 . .
    H H10A 0.1977 -0.1336 0.7638 0.078 Uiso calc R 1 . .
    H H10B 0.4039 -0.0488 0.7368 0.078 Uiso calc R 1 . .
loop_
    _atom_site_aniso_label
    _atom_site_aniso_U_11
    _atom_site_aniso_U_22
    _atom_site_aniso_U_33
    _atom_site_aniso_U_12
    _atom_site_aniso_U_13
    _atom_site_aniso_U_23
    Cl1 0.0702(5) 0.0288(3) 0.0324(4) -0.0048(3) 0.0066(4) 0.0021(3)
    S1 0.0384(4) 0.0355(3) 0.0185(3) -0.0011(3) -0.0028(3) 0.0002(2)
    N2 0.0319(11) 0.0266(9) 0.0252(11) -0.0013(9) -0.0015(9) -0.0014(8)
    C9 0.0227(11) 0.0302(11) 0.0186(11) -0.0047(10) 0.0030(10) 0.0020(8)
    C1 0.0253(12) 0.0304(11) 0.0246(12) 0.0062(11) 0.0008(10) 0.0000(9)
    N1 0.0305(11) 0.0255(10) 0.0204(11) 0.0005(9) -0.0029(9) -0.0032(8)
    C6 0.0232(11) 0.0293(11) 0.0201(12) -0.0007(9) -0.0038(9) -0.0022(9)
    C7 0.0267(12) 0.0289(12) 0.0215(13) -0.0010(10) -0.0029(10) -0.0016(9)
    C8 0.0319(14) 0.0419(14) 0.0368(16) -0.0080(13) -0.0029(12) 0.0067(12)
    C12 0.0371(15) 0.0332(12) 0.0179(12) -0.0011(11) 0.0008(10) -0.0010(9)
    C2 0.0284(13) 0.0332(12) 0.0249(13) -0.0021(10) 0.0014(10) -0.0010(10)
    C4 0.0376(14) 0.0252(11) 0.0319(14) 0.0079(11) -0.0017(11) -0.0064(10)
    C3 0.0386(14) 0.0260(11) 0.0210(13) -0.0031(11) -0.0019(10) -0.0016(10)
    N3 0.0575(17) 0.0394(12) 0.0273(13) 0.0087(12) -0.0025(11) -0.0006(10)
    C5 0.0296(14) 0.0329(11) 0.0252(14) 0.0034(11) 0.0024(10) -0.0026(10)
    C11 0.069(2) 0.0489(16) 0.0254(15) 0.0203(17) -0.0048(14) -0.0132(13)
    C10 0.097(3) 0.0508(18) 0.046(2) 0.027(2) -0.038(2) -0.0243(14)
_geom_special_details
;
All e.s.d.'s (except the e.s.d. in the dihedral angle between two l.s. planes)
are estimated using the full covariance matrix. The cell e.s.d.'s are taken
into account individually in the estimation of e.s.d.'s in distances, angles
and torsion angles; correlations between e.s.d.'s in cell parameters are only
used when they are defined by crystal symmetry. An approximate (isotropic)
treatment of cell e.s.d.'s is used for estimating e.s.d.'s involving l.s.
planes.
;
loop_
    _geom_bond_atom_site_label_1
    _geom_bond_atom_site_label_2
    _geom_bond_site_symmetry_2
    _geom_bond_distance
    _geom_bond_publ_flag
    Cl1 C3 . 1.746(2) ?
    S1 C9 . 1.750(2) ?
    S1 C10 . 1.797(3) ?
    N2 C9 . 1.311(3) ?
    N2 C12 . 1.327(3) ?
    C9 N1 . 1.338(3) ?
    C1 C2 . 1.383(3) ?
    C1 C6 . 1.393(3) ?
    C1 H1 . 0.9300 ?
    N1 C11 . 1.446(3) ?
    N1 C7 . 1.477(3) ?
    C6 C5 . 1.394(3) ?
    C6 C7 . 1.517(3) ?
    C7 C8 . 1.516(4) ?
    C7 H7 . 0.9800 ?
    C8 H8A . 0.9600 ?
    C8 H8B . 0.9600 ?
    C8 H8C . 0.9600 ?
    C12 N3 . 1.161(3) ?
    C2 C3 . 1.380(4) ?
    C2 H2 . 0.9300 ?
    C4 C3 . 1.378(4) ?
    C4 C5 . 1.388(3) ?
    C4 H4 . 0.9300 ?
    C5 H5 . 0.9300 ?
    C11 C10 . 1.446(4) ?
    C11 H11A . 0.9700 ?
    C11 H11B . 0.9700 ?
    C10 H10A . 0.9700 ?
    C10 H10B . 0.9700 ?
loop_
    _geom_angle_atom_site_label_1
    _geom_angle_atom_site_label_2
    _geom_angle_atom_site_label_3
    _geom_angle_site_symmetry_1
    _geom_angle_site_symmetry_3
    _geom_angle
    _geom_angle_publ_flag
    C9 S1 C10 . . 91.16(13) ?
    C9 N2 C12 . . 118.0(2) ?
    N2 C9 N1 . . 121.8(2) ?
    N2 C9 S1 . . 125.49(18) ?
    N1 C9 S1 . . 112.73(17) ?
    C2 C1 C6 . . 121.3(2) ?
    C2 C1 H1 . . 119.3 ?
    C6 C1 H1 . . 119.3 ?
    C9 N1 C11 . . 115.4(2) ?
    C9 N1 C7 . . 122.06(19) ?
    C11 N1 C7 . . 121.9(2) ?
    C1 C6 C5 . . 118.3(2) ?
    C1 C6 C7 . . 118.8(2) ?
    C5 C6 C7 . . 122.9(2) ?
    N1 C7 C8 . . 110.2(2) ?
    N1 C7 C6 . . 109.10(19) ?
    C8 C7 C6 . . 116.0(2) ?
    N1 C7 H7 . . 107.0 ?
    C8 C7 H7 . . 107.0 ?
    C6 C7 H7 . . 107.0 ?
    C7 C8 H8A . . 109.5 ?
    C7 C8 H8B . . 109.5 ?
    H8A C8 H8B . . 109.5 ?
    C7 C8 H8C . . 109.5 ?
    H8A C8 H8C . . 109.5 ?
    H8B C8 H8C . . 109.5 ?
    N3 C12 N2 . . 174.7(3) ?
    C3 C2 C1 . . 118.8(2) ?
    C3 C2 H2 . . 120.6 ?
    C1 C2 H2 . . 120.6 ?
    C3 C4 C5 . . 118.9(2) ?
    C3 C4 H4 . . 120.6 ?
    C5 C4 H4 . . 120.6 ?
    C4 C3 C2 . . 121.7(2) ?
    C4 C3 Cl1 . . 119.64(19) ?
    C2 C3 Cl1 . . 118.6(2) ?
    C4 C5 C6 . . 121.0(2) ?
    C4 C5 H5 . . 119.5 ?
    C6 C5 H5 . . 119.5 ?
    C10 C11 N1 . . 110.1(2) ?
    C10 C11 H11A . . 109.6 ?
    N1 C11 H11A . . 109.6 ?
    C10 C11 H11B . . 109.6 ?
    N1 C11 H11B . . 109.6 ?
    H11A C11 H11B . . 108.1 ?
    C11 C10 S1 . . 109.6(2) ?
    C11 C10 H10A . . 109.7 ?
    S1 C10 H10A . . 109.7 ?
    C11 C10 H10B . . 109.7 ?
    S1 C10 H10B . . 109.7 ?
    H10A C10 H10B . . 108.2 ?
loop_
    _geom_torsion_atom_site_label_1
    _geom_torsion_atom_site_label_2
    _geom_torsion_atom_site_label_3
    _geom_torsion_atom_site_label_4
    _geom_torsion_site_symmetry_1
    _geom_torsion_site_symmetry_2
    _geom_torsion_site_symmetry_3
    _geom_torsion_site_symmetry_4
    _geom_torsion
    _geom_torsion_publ_flag
    C12 N2 C9 N1 . . . . -177.6(2) ?
    C12 N2 C9 S1 . . . . 2.1(3) ?
    C10 S1 C9 N2 . . . . 179.1(3) ?
    C10 S1 C9 N1 . . . . -1.1(2) ?
    N2 C9 N1 C11 . . . . -173.2(2) ?
    S1 C9 N1 C11 . . . . 7.0(3) ?
    N2 C9 N1 C7 . . . . -2.4(4) ?
    S1 C9 N1 C7 . . . . 177.89(18) ?
    C2 C1 C6 C5 . . . . -1.1(4) ?
    C2 C1 C6 C7 . . . . 176.5(2) ?
    C9 N1 C7 C8 . . . . -98.3(3) ?
    C11 N1 C7 C8 . . . . 72.0(3) ?
    C9 N1 C7 C6 . . . . 133.2(2) ?
    C11 N1 C7 C6 . . . . -56.5(3) ?
    C1 C6 C7 N1 . . . . -82.5(3) ?
    C5 C6 C7 N1 . . . . 94.9(3) ?
    C1 C6 C7 C8 . . . . 152.3(2) ?
    C5 C6 C7 C8 . . . . -30.3(3) ?
    C9 N2 C12 N3 . . . .  18E1(10)
                                  ?
    C6 C1 C2 C3 . . . . 1.1(4) ?
    C5 C4 C3 C2 . . . . -0.6(4) ?
    C5 C4 C3 Cl1 . . . . 179.5(2) ?
    C1 C2 C3 C4 . . . . -0.2(4) ?
    C1 C2 C3 Cl1 . . . . 179.7(2) ?
    C3 C4 C5 C6 . . . . 0.6(4) ?
    C1 C6 C5 C4 . . . . 0.2(4) ?
    C7 C6 C5 C4 . . . . -177.3(2) ?
    C9 N1 C11 C10 . . . . -10.7(4) ?
    C7 N1 C11 C10 . . . . 178.5(3) ?
    N1 C11 C10 S1 . . . . 9.2(4) ?
    C9 S1 C10 C11 . . . . -4.8(3) ?
loop_
    _geom_hbond_atom_site_label_D
    _geom_hbond_atom_site_label_H
    _geom_hbond_atom_site_label_A
    _geom_hbond_site_symmetry_A
    _geom_hbond_distance_DH
    _geom_hbond_distance_HA
    _geom_hbond_distance_DA
    _geom_hbond_angle_DHA
    C10 H10A S1 3_546 0.97 2.87 3.799(4) 159.8
data_global
_journal_date_recd_electronic     2010-07-16
_journal_date_accepted     2010-07-27
_journal_name_full     'Acta Crystallographica, Section E'
_journal_year     2010
_journal_volume     66
_journal_issue      8
_journal_page_first     o2171
_journal_page_last     o2171
_journal_paper_category     QO
_journal_coeditor_code     NG5002
_publ_contact_author_name     'Liang-zhong Xu'
_publ_contact_author_address
;
College of Chemistry and Molecular Engineering,
Qingdao University of Science and Technology,
Qingdao 266042,
People's Republic of China
;
_publ_contact_author_email     nyhxpyjs@yahoo.com.cn
_publ_contact_author_fax     '86-532-84023177'
_publ_contact_author_phone     '86-532-84023177'
_publ_section_title
;
(<i>Z</i>)-<i>N</i>-{3-[1-(4-Chlorophenyl)ethyl]thiazolidin-2-ylidene}cyanamide
;
loop_
    _publ_author_name
    _publ_author_address
    'Hong-xin Li'
;
College of Chemistry and Molecular Engineering,
Qingdao University of Science and Technology,
Qingdao 266042,
People's Republic of China
;
    'Xiao-jun Zhang'
;
College of Chemistry and Molecular Engineering,
Qingdao University of Science and Technology,
Qingdao 266042,
People's Republic of China
;
    'Liang-zhong Xu'
;
College of Chemistry and Molecular Engineering,
Qingdao University of Science and Technology,
Qingdao 266042,
People's Republic of China
;
