# Supplementary material for: (Z)-N-{3-[1-(4-Chloro­phen­yl)eth­yl]thia­zolidin-2-yl­idene}cyanamide
Source: Acta Crystallogr Sect E Struct Rep Online. 2010 Jul 31;66(Pt 8):o2171. doi: 10.1107/S1600536810029879 (PMC3007229; doi:10.1107/S1600536810029879)
Supplement: Supplementary file 2 [file e-66-o2171-Isup2.hkl]

# 
# h,k,l, Fc-squared, Fo-squared, sigma(Fo-squared) and status flag 
# 
data_I
_shelx_title ' R80408C in P2(1)2(1)2(1)' 
_shelx_refln_list_code          4 
_shelx_F_calc_maximum      129.76 
_exptl_crystal_F_000       552.00 
_reflns_d_resolution_high  0.7602 
 
loop_ 
 _symmetry_equiv_pos_as_xyz 
 'x, y, z' 
 '-x+1/2, -y, z+1/2' 
 '-x, y+1/2, -z+1/2' 
 'x+1/2, -y+1/2, -z' 
 
_cell_length_a     5.8850 
_cell_length_b     7.5965 
_cell_length_c    28.2734 
_cell_angle_alpha  90.000 
_cell_angle_beta   90.000 
_cell_angle_gamma  90.000 
 
_shelx_F_squared_multiplier     1.000 
 
loop_ 
 _refln_index_h 
 _refln_index_k 
 _refln_index_l 
 _refln_F_squared_calc 
 _refln_F_squared_meas 
 _refln_F_squared_sigma 
 _refln_observed_status 
   2   0   0     5719.00     6093.52    198.75 o 
   4   0   0       75.40       74.87     17.54 o 
   6   0   0      196.00      264.78     27.57 o 
   1   1   0      329.94      296.14      8.52 o 
   2   1   0      663.70      680.04     26.49 o 
   3   1   0       43.59       24.89     10.80 o 
   4   1   0        8.42       15.74      8.98 o 
   5   1   0        0.43        7.37      9.43 o 
   6   1   0        0.66        0.95      8.25 o 
   7   1   0        2.67        2.41      2.50 o 
   0   2   0      435.33      479.73     11.27 o 
   1   2   0     2282.29     2226.33     41.00 o 
   2   2   0     4026.35     4463.13    144.15 o 
   3   2   0     1990.13     2069.70     58.00 o 
   4   2   0       80.35       95.72      8.61 o 
   5   2   0     2298.28     2504.56    145.14 o 
   6   2   0       40.89       42.77      8.60 o 
   7   2   0       15.59       16.85      5.95 o 
   1   3   0        6.13        8.88      2.38 o 
   2   3   0        3.78        2.36      1.55 o 
   3   3   0       81.30       87.82      6.33 o 
   4   3   0        1.82        1.56      2.05 o 
   5   3   0      177.47      196.05     15.13 o 
   6   3   0       20.35       15.90      6.12 o 
   7   3   0      103.87       52.33     16.43 o 
   0   4   0     4558.28     4580.34    266.80 o 
   1   4   0      665.67      789.03     22.29 o 
   2   4   0      351.69      310.04     15.92 o 
   3   4   0      672.38      679.91     35.69 o 
   4   4   0      180.00      144.04     18.87 o 
   5   4   0        7.94        3.73      6.85 o 
   6   4   0       55.53       37.48     10.61 o 
   7   4   0       35.68       42.29     10.89 o 
   1   5   0      707.04      717.61     26.35 o 
   2   5   0        5.39        6.82      1.63 o 
   3   5   0       55.80       87.94      6.78 o 
   4   5   0        0.03        2.59      3.48 o 
   5   5   0       86.95       84.22     24.77 o 
   6   5   0        0.94        9.68      5.70 o 
   0   6   0        1.55        3.89      4.12 o 
   1   6   0      846.23      859.48     54.73 o 
   2   6   0     1139.86     1142.81     66.30 o 
   3   6   0      289.21      310.70     20.53 o 
   4   6   0        8.45        8.53      3.01 o 
   5   6   0       98.60       93.01     17.06 o 
   6   6   0       63.06       84.09     18.53 o 
   1   7   0       88.87      104.82      9.01 o 
   2   7   0      551.47      567.73     29.32 o 
   3   7   0        3.60        4.28      1.88 o 
   4   7   0      184.87      190.81     14.81 o 
   5   7   0        1.62        3.17      3.35 o 
   0   8   0       35.07       29.90      9.29 o 
   1   8   0        4.76        4.16      1.94 o 
   2   8   0       78.69       81.56     11.42 o 
   3   8   0      259.62      309.73     25.54 o 
   4   8   0        1.66        5.73      3.32 o 
   1   9   0      148.77      141.99     23.32 o 
   2   9   0        4.50        5.15      3.05 o 
   3   9   0       31.07       38.77      9.28 o 
   1   0   1     2264.33     2056.45     97.95 o 
   2   0   1     1042.06     1048.34     35.57 o 
   3   0   1      576.21      545.42     90.85 o 
   4   0   1      956.26      959.11     53.31 o 
   5   0   1      125.17      104.73     13.22 o 
   6   0   1      126.32      106.45     32.75 o 
   7   0   1       16.82       15.78      5.39 o 
  -7   1   1       50.24       58.89     15.12 o 
  -6   1   1       21.29       22.88      5.98 o 
  -5   1   1      156.96      167.09     14.91 o 
  -4   1   1      173.61      169.57     22.84 o 
  -3   1   1     1879.09     2050.61     69.67 o 
  -2   1   1     1842.38     1890.22     36.73 o 
  -1   1   1     3763.47     3645.69    117.06 o 
   0   1   1        6.00       10.76      2.77 o 
   1   1   1     3823.73     3514.80    149.25 o 
   2   1   1     1785.89     1749.38     98.52 o 
   3   1   1     1876.22     1878.76     64.10 o 
   4   1   1      172.42      135.51     12.74 o 
   5   1   1      149.05      112.44     25.85 o 
   6   1   1       22.21       42.21     10.67 o 
   7   1   1       51.07       50.34     12.57 o 
  -7   2   1       51.44       50.27     12.27 o 
  -6   2   1       38.84       40.25     10.24 o 
  -5   2   1        4.82        7.02      5.03 o 
  -4   2   1       42.93       52.88      4.69 o 
  -3   2   1      302.13      327.01     14.59 o 
  -2   2   1       27.67       27.99      2.44 o 
  -1   2   1     5150.75     4932.39    115.06 o 
   0   2   1     1946.20     1935.81     37.47 o 
   1   2   1     5167.53     4994.00    179.95 o 
   2   2   1       31.17       40.78      3.12 o 
   3   2   1      289.24      313.34     11.73 o 
   4   2   1       43.01       52.66      7.73 o 
   5   2   1        5.55       14.11     12.91 o 
   6   2   1       41.58       53.81     12.55 o 
   7   2   1       51.00       52.49      9.86 o 
  -7   3   1       39.28       32.95     12.55 o 
  -6   3   1       14.78        9.79      6.02 o 
  -5   3   1       17.80       19.88      6.20 o 
  -4   3   1      460.71      432.93     18.55 o 
  -3   3   1      458.91      427.57     24.83 o 
  -2   3   1     2088.25     2071.69    117.93 o 
  -1   3   1      614.39      709.60     10.71 o 
   0   3   1      607.27      592.35     16.91 o 
   1   3   1      632.08      741.66     46.83 o 
   2   3   1     2101.74     2221.22     54.06 o 
   3   3   1      463.63      410.39     33.40 o 
   4   3   1      460.91      441.14     22.05 o 
   5   3   1       19.20       14.61      4.95 o 
   6   3   1       15.32       15.50      8.04 o 
   7   3   1       38.78       37.24     23.69 o 
  -7   4   1       11.90        5.45      3.80 o 
  -6   4   1      247.12      244.57     21.85 o 
  -5   4   1       31.60       25.59     13.46 o 
  -4   4   1      641.45      678.26     39.91 o 
  -3   4   1      109.72       87.52      9.69 o 
  -2   4   1     2023.98     2189.98     62.01 o 
  -1   4   1       48.48       45.27      2.05 o 
   0   4   1      421.23      369.48      9.35 o 
   1   4   1       47.17       50.25      2.69 o 
   2   4   1     2015.12     2181.75     78.68 o 
   3   4   1      108.48       88.13      7.87 o 
   4   4   1      642.48      712.84     62.08 o 
   5   4   1       30.57       25.34     10.39 o 
   6   4   1      248.09      233.22     20.82 o 
   7   4   1       12.04        8.63      6.80 o 
  -6   5   1       36.52       14.93     11.82 o 
  -5   5   1        0.57        4.81      2.57 o 
  -4   5   1       26.05       23.81      4.77 o 
  -3   5   1      526.05      537.83     23.04 o 
  -2   5   1      517.73      566.55     19.86 o 
  -1   5   1      523.26      539.17     19.90 o 
   0   5   1     1029.22      941.88     27.13 o 
   1   5   1      529.36      569.88     21.19 o 
   2   5   1      518.97      554.51     24.79 o 
   3   5   1      526.95      494.23     47.21 o 
   4   5   1       23.78       33.78      6.20 o 
   5   5   1        0.72        3.55      3.33 o 
   6   5   1       38.32       29.23     15.44 o 
  -6   6   1        4.79        4.41      7.65 o 
  -5   6   1        1.00        3.26      4.84 o 
  -4   6   1       13.73       12.06      3.91 o 
  -3   6   1      329.05      356.33     22.11 o 
  -2   6   1       22.52       23.22      3.48 o 
  -1   6   1     1295.62     1301.38     43.60 o 
   0   6   1      171.25      192.26      7.31 o 
   1   6   1     1303.26     1402.13     47.03 o 
   2   6   1       23.48       22.04      4.93 o 
   3   6   1      321.42      342.02     22.29 o 
   4   6   1       13.53        7.35      2.14 o 
   5   6   1        0.66        4.55      2.38 o 
   6   6   1        4.67        5.50      2.43 o 
  -5   7   1       61.37       58.95     13.04 o 
  -4   7   1       20.49       25.19      6.74 o 
  -3   7   1       51.81       42.62      9.31 o 
  -2   7   1      225.13      228.90     13.82 o 
  -1   7   1      402.03      435.17     27.21 o 
   0   7   1       61.66       59.50      4.93 o 
   1   7   1      408.59      445.77     26.63 o 
   2   7   1      223.31      223.34     12.88 o 
   3   7   1       55.00       53.64      9.98 o 
   4   7   1       20.81       16.56      7.41 o 
   5   7   1       62.53       54.70     13.23 o 
  -4   8   1       56.38       43.45     11.93 o 
  -3   8   1       62.93       57.89     12.48 o 
  -2   8   1       46.69       40.78      8.69 o 
  -1   8   1       53.81       53.84      7.18 o 
   0   8   1       19.69       15.01      3.38 o 
   1   8   1       51.67       52.71      6.36 o 
   2   8   1       50.86       53.12      7.55 o 
   3   8   1       60.18       60.09     12.11 o 
   4   8   1       56.47       59.54     19.05 o 
  -3   9   1       10.31       15.91      5.49 o 
  -2   9   1       59.80       63.13     12.05 o 
  -1   9   1        1.75        0.76      4.27 o 
   0   9   1      167.53      162.94     10.90 o 
   1   9   1        1.78        0.83      2.79 o 
   2   9   1       57.21       69.97      7.62 o 
   3   9   1        9.81        7.87      2.01 o 
   0   0   2        1.55        0.32      0.58 o 
   1   0   2     5442.52     5673.05    142.45 o 
   2   0   2      148.70      114.28     14.86 o 
   3   0   2      175.48      189.84     15.21 o 
   4   0   2        0.13       14.11     16.41 o 
   5   0   2       19.65       25.97     11.46 o 
   6   0   2       61.85       50.36     10.81 o 
   7   0   2        3.88        0.87      7.11 o 
  -7   1   2       73.42       67.49      6.63 o 
  -6   1   2       33.56       41.77      9.38 o 
  -5   1   2       27.51       28.06      6.00 o 
  -4   1   2      948.22      999.07     43.89 o 
  -3   1   2      142.06      155.02      7.37 o 
  -2   1   2     2466.27     2271.39    119.14 o 
  -1   1   2     5365.94     4897.06    143.58 o 
   0   1   2     1223.30     1099.28     40.48 o 
   1   1   2     5401.01     4969.38    341.27 o 
   3   1   2      148.15      132.68      9.38 o 
   4   1   2      973.61      919.09     80.17 o 
   5   1   2       28.53       44.40     11.04 o 
   6   1   2       31.78       24.74      9.59 o 
   7   1   2       76.96       71.28     12.55 o 
  -7   2   2        7.06        8.98      4.98 o 
  -6   2   2       85.15       84.10      9.34 o 
  -5   2   2      122.06      114.61     13.02 o 
  -4   2   2       12.59       15.46      4.19 o 
  -3   2   2      483.70      573.40     20.72 o 
  -2   2   2      249.61      226.87      8.93 o 
   0   2   2      147.34      147.86      5.78 o 
   1   2   2      341.39      310.22     93.75 o 
   2   2   2      247.77      255.57      5.64 o 
   3   2   2      490.35      601.92     50.76 o 
   4   2   2       10.79        1.96      7.67 o 
   5   2   2      122.60      126.98     12.90 o 
   6   2   2       86.66       64.41      8.41 o 
   7   2   2        7.14       11.11      6.58 o 
  -7   3   2       74.38      125.67     20.30 o 
  -6   3   2      109.40      111.56     13.48 o 
  -5   3   2      159.14      171.66     19.64 o 
  -4   3   2      142.85      155.28     19.42 o 
  -3   3   2      447.53      463.10     16.93 o 
  -2   3   2       53.84       56.61      4.84 o 
  -1   3   2     3683.46     3529.17    134.01 o 
   0   3   2       44.42       43.64      2.05 o 
   1   3   2     3683.34     3506.77     65.04 o 
   2   3   2       52.47       59.55      4.77 o 
   3   3   2      435.10      422.41     23.53 o 
   4   3   2      145.02      172.55     10.48 o 
   5   3   2      165.60      183.35     13.22 o 
   6   3   2      111.21      119.94     14.07 o 
   7   3   2       75.22      106.63     12.17 o 
  -7   4   2       10.34        6.98      4.02 o 
  -6   4   2       33.29       33.41      8.53 o 
  -5   4   2       62.74       48.87     13.93 o 
  -4   4   2      170.59      158.63     12.02 o 
  -3   4   2      161.84      158.52      7.69 o 
  -2   4   2      277.36      253.08      9.06 o 
  -1   4   2      367.24      400.49     10.27 o 
   0   4   2      713.33      730.87     43.34 o 
   1   4   2      380.02      388.48     19.29 o 
   2   4   2      270.17      219.43      8.48 o 
   3   4   2      160.70      158.28     13.04 o 
   4   4   2      170.35      193.22     14.43 o 
   5   4   2       63.17       49.61     15.22 o 
   6   4   2       32.34       26.80      9.21 o 
   7   4   2        9.81        6.50      6.98 o 
  -6   5   2       14.71       14.45      5.41 o 
  -5   5   2       13.36       21.05      6.75 o 
  -4   5   2      209.45      209.72     13.55 o 
  -3   5   2      211.53      234.89     18.45 o 
  -2   5   2      422.14      384.72     19.34 o 
  -1   5   2       49.40       41.13      3.46 o 
   0   5   2       42.64       38.05      2.49 o 
   1   5   2       50.60       43.68      6.55 o 
   2   5   2      429.72      406.36     17.73 o 
   3   5   2      209.59      188.98     12.09 o 
   4   5   2      219.42      239.36     26.19 o 
   5   5   2       13.70       15.99      4.82 o 
   6   5   2       13.94       10.92      7.49 o 
  -6   6   2       20.85        6.46      4.53 o 
  -5   6   2       98.73       89.68     17.44 o 
  -4   6   2       71.77       67.05     11.41 o 
  -3   6   2      278.49      307.21     19.23 o 
  -2   6   2      310.77      318.59     16.59 o 
  -1   6   2      599.33      563.96     21.09 o 
   0   6   2      424.71      442.26     16.42 o 
   1   6   2      607.59      605.43     20.95 o 
   2   6   2      307.41      310.79     18.59 o 
   3   6   2      287.08      315.25     21.67 o 
   4   6   2       70.61       53.38      9.64 o 
   5   6   2       97.74      116.45     12.27 o 
   6   6   2       20.63       12.38      4.34 o 
  -5   7   2       54.74       46.03     10.11 o 
  -4   7   2       40.66       43.07      8.54 o 
  -3   7   2        1.79        5.29      1.93 o 
  -2   7   2       15.09       11.47      4.05 o 
  -1   7   2      122.56      116.80      9.41 o 
   0   7   2        8.42        9.83      1.99 o 
   1   7   2      110.66       97.45      6.70 o 
   2   7   2       15.18       11.19      4.57 o 
   3   7   2        2.08        4.53      4.10 o 
   4   7   2       40.14       42.14      9.34 o 
   5   7   2       57.05       80.27      9.49 o 
  -4   8   2       71.49       64.61     19.48 o 
  -3   8   2       23.26       24.30      7.04 o 
  -2   8   2      197.21      216.51     17.09 o 
  -1   8   2       41.46       38.35      7.82 o 
   0   8   2      772.25      858.23     55.86 o 
   1   8   2       41.07       37.87      9.07 o 
   2   8   2      200.79      225.30     22.31 o 
   3   8   2       23.03       20.58      6.30 o 
   4   8   2       72.39       79.99     15.17 o 
  -3   9   2       17.07       14.42      3.40 o 
  -2   9   2       66.19       52.17     10.48 o 
  -1   9   2       17.07       24.48      5.22 o 
   0   9   2        5.95        1.62      2.55 o 
   1   9   2       16.57       15.76      4.45 o 
   2   9   2       69.05       45.95     12.28 o 
   3   9   2       17.78       12.70      5.03 o 
   1   0   3     7672.07     7378.22    165.44 o 
   2   0   3      863.86      826.94     47.05 o 
   3   0   3      761.38      615.83     42.28 o 
   4   0   3      323.69      284.62     20.70 o 
   5   0   3      245.48      188.63     25.01 o 
   6   0   3       18.97       13.00      8.81 o 
   7   0   3        0.06        7.52      7.86 o 
  -7   1   3       45.02       47.16      9.92 o 
  -6   1   3       29.31       25.17      7.16 o 
  -5   1   3       16.32       25.88      9.73 o 
  -4   1   3      232.76      195.98     12.47 o 
  -3   1   3      406.92      431.05     28.33 o 
  -2   1   3     1310.33     1531.85     30.31 o 
  -1   1   3     9400.40     9343.14    208.61 o 
   0   1   3     1932.23     1919.36     27.52 o 
   1   1   3     9460.63     8615.94    324.83 o 
   2   1   3     1297.96     1570.78    146.31 o 
   3   1   3      392.58      393.48     17.35 o 
   4   1   3      231.06      220.79     21.17 o 
   5   1   3       17.46       20.45      9.68 o 
   6   1   3       28.91       27.13     15.98 o 
   7   1   3       45.66       47.05      8.44 o 
  -7   2   3       89.85       86.39      8.67 o 
  -6   2   3      299.37      291.74     23.06 o 
  -5   2   3      188.65      181.65     19.12 o 
  -4   2   3      136.73      151.36     10.05 o 
  -3   2   3      825.99      848.23     35.33 o 
  -2   2   3     1022.64      861.52     17.42 o 
  -1   2   3     1090.16     1047.51     20.06 o 
   0   2   3      323.34      383.25      8.93 o 
   1   2   3     1089.82      976.97     27.44 o 
   2   2   3     1003.03      894.17     39.62 o 
   3   2   3      806.21      927.91     81.40 o 
   4   2   3      133.73      144.97     11.95 o 
   5   2   3      190.94      217.93     19.99 o 
   6   2   3      301.50      308.81     22.04 o 
   7   2   3       87.73      101.83     23.97 o 
  -7   3   3       12.53        7.60      4.10 o 
  -6   3   3       97.90      100.28     12.65 o 
  -5   3   3       28.30       27.06      6.24 o 
  -4   3   3      552.48      528.26     23.09 o 
  -3   3   3       11.22       12.59      3.79 o 
  -2   3   3      973.09      963.77     22.59 o 
  -1   3   3      135.80      147.18      4.85 o 
   0   3   3      345.24      326.20      6.92 o 
   1   3   3      130.42      136.92      5.15 o 
   2   3   3      989.34     1008.95     35.66 o 
   3   3   3        9.37       11.32      2.79 o 
   4   3   3      541.12      536.11     22.69 o 
   5   3   3       27.27       34.45      7.29 o 
   6   3   3       97.76      108.13     20.87 o 
   7   3   3       12.72       11.19      8.94 o 
  -7   4   3       59.79       67.16     12.87 o 
  -6   4   3       48.42       42.02      8.19 o 
  -5   4   3      364.55      376.26     16.44 o 
  -4   4   3      226.74      217.47     12.85 o 
  -3   4   3      108.23       94.10      5.69 o 
  -2   4   3      468.44      471.83     23.80 o 
  -1   4   3      568.33      645.09     12.38 o 
   0   4   3     3667.20     3752.41    131.02 o 
   1   4   3      574.85      631.72     33.20 o 
   2   4   3      467.21      468.99     18.43 o 
   3   4   3      107.57       85.26      6.11 o 
   4   4   3      222.06      223.57     23.25 o 
   5   4   3      367.85      340.63     23.59 o 
   6   4   3       50.12       50.49     14.88 o 
   7   4   3       60.16       46.23     18.61 o 
  -6   5   3        4.81        7.55      3.99 o 
  -5   5   3       56.87       50.88      6.89 o 
  -4   5   3      164.92      189.95     13.81 o 
  -3   5   3       19.35       24.19      4.21 o 
  -2   5   3       65.54       82.36      5.03 o 
  -1   5   3      798.61      790.40     28.92 o 
   0   5   3      342.03      379.82     14.04 o 
   1   5   3      798.64      836.35     30.44 o 
   2   5   3       71.71       80.21      8.74 o 
   3   5   3       15.86       19.18      4.55 o 
   4   5   3      172.43      198.63     43.60 o 
   5   5   3       60.74       47.90     18.37 o 
   6   5   3        4.20        3.36      4.67 o 
  -6   6   3        2.16       -0.36      3.58 o 
  -5   6   3      245.07      252.31     17.63 o 
  -4   6   3       43.13       45.29      8.31 o 
  -3   6   3      229.66      259.68     17.12 o 
  -2   6   3       46.63       45.79      5.11 o 
  -1   6   3      458.80      455.60     16.33 o 
   0   6   3      869.64      824.98     28.22 o 
   1   6   3      473.90      485.30     17.67 o 
   2   6   3       48.33       54.28      6.01 o 
   3   6   3      227.33      260.16     20.38 o 
   4   6   3       40.91       56.83     11.60 o 
   5   6   3      246.10      274.04     27.12 o 
   6   6   3        2.30        3.27      2.61 o 
  -5   7   3       14.41       19.10      5.02 o 
  -4   7   3        3.31        7.88      4.47 o 
  -3   7   3       68.93       72.67     12.46 o 
  -2   7   3       80.67       89.80      7.87 o 
  -1   7   3      295.77      315.51     19.66 o 
   0   7   3     1001.35     1009.30     50.72 o 
   1   7   3      280.14      286.07     19.24 o 
   2   7   3       81.89       81.78      6.51 o 
   3   7   3       72.86       70.17      8.72 o 
   4   7   3        3.38        6.52      3.23 o 
   5   7   3       14.99       16.28      5.75 o 
  -4   8   3       46.67       41.79     10.97 o 
  -3   8   3        1.72        4.15      1.98 o 
  -2   8   3      255.40      295.26     24.43 o 
  -1   8   3        9.58        7.81      2.81 o 
   0   8   3      351.27      388.74     25.88 o 
   1   8   3        8.96        5.82      2.27 o 
   2   8   3      258.13      260.44     25.21 o 
   3   8   3        1.85        2.60      1.84 o 
   4   8   3       46.10       46.56     38.44 o 
  -3   9   3       44.78       37.46     10.96 o 
  -2   9   3       82.86       81.46      8.89 o 
  -1   9   3       42.24       44.24      9.62 o 
   0   9   3      114.58      125.96      9.19 o 
   1   9   3       44.82       44.05     13.26 o 
   2   9   3       78.79       99.72     11.82 o 
   3   9   3       45.33       29.93     16.53 o 
   0   0   4       25.86       19.73      1.75 o 
   1   0   4     2111.82     2019.56     30.42 o 
   2   0   4     3648.44     3681.93    124.12 o 
   3   0   4      923.84      899.78     78.00 o 
   4   0   4       98.81       88.58     25.84 o 
   5   0   4        1.21        1.82      3.91 o 
   6   0   4      106.83      102.13     11.51 o 
   7   0   4       66.71       57.18      8.08 o 
  -7   1   4       40.85       40.53      7.66 o 
  -6   1   4       84.77       93.43      8.04 o 
  -5   1   4       10.58       11.33      6.70 o 
  -4   1   4      420.75      446.51     21.17 o 
  -3   1   4      109.69      102.00     18.97 o 
  -2   1   4      847.09      942.21     43.61 o 
  -1   1   4     1368.59     1381.58     27.33 o 
   0   1   4     2130.51     2043.47     29.02 o 
   1   1   4     1366.28     1243.39     35.65 o 
   2   1   4      827.54      855.55     18.86 o 
   3   1   4      100.18      113.27     12.38 o 
   4   1   4      418.93      447.09     27.93 o 
   5   1   4        9.60       10.42      9.43 o 
   6   1   4       87.56      109.77     21.22 o 
   7   1   4       41.48       44.84      9.39 o 
  -7   2   4       16.32       23.25      7.08 o 
  -6   2   4        3.93        2.31      4.58 o 
  -5   2   4      244.47      269.82     18.04 o 
  -4   2   4       30.39       30.21      7.63 o 
  -3   2   4     1628.62     1721.68     57.22 o 
  -2   2   4      151.20      171.14      4.70 o 
  -1   2   4     1126.78     1001.74     22.88 o 
   0   2   4      780.98      710.69     29.11 o 
   1   2   4     1136.01     1056.93     31.77 o 
   2   2   4      157.21      173.08      5.46 o 
   3   2   4     1607.28     1448.25     60.66 o 
   4   2   4       29.95       28.69      7.24 o 
   5   2   4      259.56      343.94     29.23 o 
   6   2   4        3.41        4.65      5.97 o 
   7   2   4       16.47       13.24     12.87 o 
  -7   3   4       14.12       11.65      5.51 o 
  -6   3   4       41.72       44.23      9.79 o 
  -5   3   4       35.97       44.32      8.45 o 
  -4   3   4      140.99      130.19     14.43 o 
  -3   3   4      297.82      315.10     10.66 o 
  -2   3   4      696.48      657.34     15.77 o 
  -1   3   4      527.69      564.16     10.98 o 
   0   3   4      592.49      583.57     11.74 o 
   1   3   4      527.79      589.24     17.13 o 
   2   3   4      712.54      682.45     22.63 o 
   3   3   4      300.28      332.60     18.63 o 
   4   3   4      136.76      113.78      8.64 o 
   5   3   4       36.83       29.61      4.81 o 
   6   3   4       40.25       69.19     39.30 o 
   7   3   4       13.21       14.92     16.71 o 
  -7   4   4       11.30        8.78      5.73 o 
  -6   4   4       53.97       69.14     16.34 o 
  -5   4   4      213.77      224.74     25.03 o 
  -4   4   4      156.47      144.29      9.58 o 
  -3   4   4      404.98      407.80     14.65 o 
  -2   4   4      470.19      471.36     16.48 o 
  -1   4   4      203.44      199.53      6.80 o 
   0   4   4      899.38      874.01     20.48 o 
   1   4   4      195.05      174.23      8.97 o 
   2   4   4      470.95      452.41     16.11 o 
   3   4   4      403.77      405.97     15.36 o 
   4   4   4      161.87      150.77     16.42 o 
   5   4   4      219.27      201.42     26.94 o 
   6   4   4       55.53       43.10     12.70 o 
   7   4   4       11.50        8.51      6.03 o 
  -6   5   4       86.04       68.08     18.42 o 
  -5   5   4       95.97       79.90     18.18 o 
  -4   5   4      149.06      142.79     12.51 o 
  -3   5   4      100.38       91.20      7.56 o 
  -2   5   4       79.95       83.83      4.25 o 
  -1   5   4      494.55      473.87     15.61 o 
   0   5   4      142.41      157.82      6.97 o 
   1   5   4      485.43      431.46     24.50 o 
   2   5   4       81.83      103.56      7.59 o 
   3   5   4       96.76       67.15      7.52 o 
   4   5   4      149.05      147.27     19.28 o 
   5   5   4       90.36       76.27     18.06 o 
   6   5   4       86.13       76.77     23.59 o 
  -6   6   4       49.93       49.10     14.04 o 
  -5   6   4       45.38       34.78      9.11 o 
  -4   6   4       61.20       63.42     11.91 o 
  -3   6   4      226.95      211.33     12.05 o 
  -2   6   4       14.30       11.79      2.42 o 
  -1   6   4       99.85       95.65      4.71 o 
   0   6   4      738.46      744.63     25.78 o 
   1   6   4       93.83       88.05      4.62 o 
   2   6   4       12.40       11.46      2.97 o 
   3   6   4      217.28      210.05     48.99 o 
   4   6   4       61.59       49.93     12.54 o 
   5   6   4       48.48       30.18     10.11 o 
   6   6   4       50.74       61.29     17.17 o 
  -5   7   4       12.04       13.20      3.70 o 
  -4   7   4      174.79      157.77     13.72 o 
  -3   7   4       12.07        8.54      2.44 o 
  -2   7   4      117.92      106.45      8.15 o 
  -1   7   4      107.97      106.27      8.21 o 
   0   7   4      279.30      279.37     14.97 o 
   1   7   4      101.31      108.56      8.09 o 
   2   7   4      113.27      107.50      7.81 o 
   3   7   4       11.66       14.31      4.43 o 
   4   7   4      174.84      187.50     19.24 o 
   5   7   4       12.40       12.29      4.82 o 
  -4   8   4       23.05       18.18      4.42 o 
  -3   8   4       68.51       61.41     10.18 o 
  -2   8   4        2.46        2.92      3.50 o 
  -1   8   4      259.44      292.42     21.18 o 
   0   8   4       43.94       36.36      7.05 o 
   1   8   4      260.94      268.99     18.75 o 
   2   8   4        3.08        3.34      2.92 o 
   3   8   4       68.99       53.91      8.91 o 
   4   8   4       23.11       14.73      6.85 o 
  -3   9   4       57.97       46.36     11.63 o 
  -2   9   4      109.34      114.83     11.27 o 
  -1   9   4      276.21      313.35     21.33 o 
   0   9   4       32.70       35.99      8.70 o 
   1   9   4      272.44      316.64     24.46 o 
   2   9   4      105.42      102.66      8.92 o 
   3   9   4       58.12       50.53     17.06 o 
   1   0   5     1197.56     1201.82     18.08 o 
   2   0   5      817.39      747.91     18.15 o 
   3   0   5       21.59       35.60      6.48 o 
   4   0   5      103.97      105.90      7.62 o 
   5   0   5       64.07       66.51      8.42 o 
   6   0   5        2.08        4.83      2.34 o 
   7   0   5       86.91       83.04      7.05 o 
  -7   1   5       86.45       92.41     10.37 o 
  -6   1   5      210.12      235.64     30.76 o 
  -5   1   5      294.17      320.59     21.30 o 
  -4   1   5      124.66      120.25      7.88 o 
  -3   1   5      245.75      274.16      9.02 o 
  -2   1   5     3030.09     2880.92     47.25 o 
  -1   1   5       63.10       65.81      2.94 o 
   0   1   5     4819.48     4470.97    152.00 o 
   1   1   5       67.83       69.59      2.77 o 
   2   1   5     3052.00     2904.13     87.13 o 
   3   1   5      223.87      222.02     11.56 o 
   4   1   5      131.70      124.59     26.40 o 
   5   1   5      290.88      322.97     28.34 o 
   6   1   5      215.18      219.67      9.63 o 
   7   1   5       84.35       83.78     11.11 o 
  -7   2   5       10.82       11.81      7.93 o 
  -6   2   5       54.74       40.34      7.03 o 
  -5   2   5      153.38      156.47     11.01 o 
  -4   2   5      120.20      120.64     10.15 o 
  -3   2   5      933.73      915.05     34.84 o 
  -2   2   5      162.02      167.77      6.46 o 
  -1   2   5     1005.73      968.54     21.34 o 
   0   2   5      217.67      196.50      4.14 o 
   1   2   5     1034.49     1053.21     20.50 o 
   2   2   5      158.41      174.18      5.20 o 
   3   2   5      938.11      871.21     49.60 o 
   4   2   5      123.70      149.64     25.22 o 
   5   2   5      154.27      174.21     17.73 o 
   6   2   5       52.83       59.01     10.53 o 
   7   2   5       10.67       22.39     10.35 o 
  -7   3   5        7.25       11.08      5.31 o 
  -6   3   5       43.24       42.92      7.29 o 
  -5   3   5      311.32      326.64     18.02 o 
  -4   3   5      363.80      354.87     13.44 o 
  -3   3   5      669.88      699.87     30.95 o 
  -2   3   5      331.52      276.22      8.34 o 
  -1   3   5      493.18      530.54     10.16 o 
   0   3   5      227.03      216.79      9.21 o 
   1   3   5      504.66      546.02     27.41 o 
   2   3   5      334.84      265.04     16.88 o 
   3   3   5      655.80      682.46     21.93 o 
   4   3   5      363.22      384.59     24.14 o 
   5   3   5      301.93      317.74     20.52 o 
   6   3   5       44.29       24.56      8.56 o 
   7   3   5        7.61        6.03     15.95 o 
  -7   4   5       18.10       22.55      7.91 o 
  -6   4   5        2.96        9.45      3.34 o 
  -5   4   5       83.97       78.36      7.95 o 
  -4   4   5      209.43      198.87     12.34 o 
  -3   4   5      284.16      249.83      9.59 o 
  -2   4   5      198.40      217.66      9.21 o 
  -1   4   5      393.66      416.63     11.11 o 
   0   4   5     1615.05     1648.72     43.52 o 
   1   4   5      391.70      437.53     28.03 o 
   2   4   5      188.48      220.18      9.65 o 
   3   4   5      289.19      281.99     17.96 o 
   4   4   5      200.50      201.67     24.91 o 
   5   4   5       84.19      103.72     13.01 o 
   6   4   5        3.61        9.86      7.92 o 
   7   4   5       19.01       17.05     15.86 o 
  -6   5   5       60.80       45.49     12.22 o 
  -5   5   5      108.22       99.25     16.97 o 
  -4   5   5      102.67      120.72     10.53 o 
  -3   5   5       30.43       33.25      5.78 o 
  -2   5   5       79.70       71.07      4.18 o 
  -1   5   5      664.24      667.43     19.95 o 
   0   5   5     1405.48     1426.65     51.34 o 
   1   5   5      666.79      594.67     31.15 o 
   2   5   5       78.38       86.64     22.59 o 
   3   5   5       27.87       27.34      6.72 o 
   4   5   5      104.53      104.44     26.33 o 
   5   5   5      109.25      104.77     17.23 o 
   6   5   5       60.68       37.46     11.97 o 
  -6   6   5       10.35        8.74      3.98 o 
  -5   6   5       66.00       49.78     12.50 o 
  -4   6   5        2.44        6.30      2.90 o 
  -3   6   5      199.30      209.59     12.01 o 
  -2   6   5      345.62      349.57     18.95 o 
  -1   6   5      497.54      481.73     19.34 o 
   0   6   5      369.17      371.93     14.49 o 
   1   6   5      508.58      512.18     18.37 o 
   2   6   5      341.64      305.53     24.22 o 
   3   6   5      204.11      163.13     20.41 o 
   4   6   5        2.88        2.60      3.07 o 
   5   6   5       64.06       58.65     11.30 o 
   6   6   5        9.92        8.14      6.52 o 
  -5   7   5       68.84       73.91     18.93 o 
  -4   7   5       21.99       23.77      5.51 o 
  -3   7   5      151.78      152.52     11.45 o 
  -2   7   5       25.37       24.63      4.97 o 
  -1   7   5      324.07      325.75     27.58 o 
   0   7   5       20.46       19.83      3.35 o 
   1   7   5      314.96      312.80     16.22 o 
   2   7   5       22.41       22.73      4.53 o 
   3   7   5      152.69      173.81     29.36 o 
   4   7   5       22.77       35.53     11.76 o 
   5   7   5       69.16       73.80     14.89 o 
  -4   8   5      130.18      141.30     14.76 o 
  -3   8   5      115.03      135.31      9.90 o 
  -2   8   5       69.81       70.92      8.49 o 
  -1   8   5       80.35       97.48     10.20 o 
   0   8   5       46.84       54.24      6.90 o 
   1   8   5       77.76       78.82     13.29 o 
   2   8   5       67.15       79.74      8.19 o 
   3   8   5      115.15      119.21      8.77 o 
   4   8   5      128.47      134.41     31.41 o 
  -3   9   5       24.50       23.23      6.55 o 
  -2   9   5       49.10       44.18      9.47 o 
  -1   9   5        1.83        4.42      2.31 o 
   0   9   5      161.99      169.07     10.47 o 
   1   9   5        1.94        1.92      7.17 o 
   2   9   5       47.36       36.61      6.65 o 
   3   9   5       24.80       21.80     10.74 o 
   0   0   6      109.20      120.45      2.93 o 
   1   0   6    16837.89    16059.14    414.99 o 
   2   0   6        0.31        1.92      1.66 o 
   3   0   6      292.55      264.56      9.48 o 
   4   0   6        5.69        8.94      2.30 o 
   5   0   6        5.97        7.88      2.50 o 
   6   0   6       69.34       62.64      8.00 o 
   7   0   6      123.08      140.20     11.30 o 
  -7   1   6       25.43       10.41      4.03 o 
  -6   1   6      404.49      429.40     31.15 o 
  -5   1   6      136.36      144.35      9.52 o 
  -4   1   6      945.72      995.98     37.47 o 
  -3   1   6      243.14      259.58      7.65 o 
  -2   1   6     1631.70     1623.54     33.78 o 
  -1   1   6     6117.36     5963.16    113.23 o 
   0   1   6     1119.52     1104.48     36.76 o 
   1   1   6     6141.65     5945.36    109.79 o 
   2   1   6     1664.37     1687.69     36.91 o 
   3   1   6      241.78      274.56     10.82 o 
   4   1   6      953.55      970.12     49.35 o 
   5   1   6      138.10      168.00     10.83 o 
   6   1   6      402.60      458.87     27.01 o 
   7   1   6       24.59       20.29      6.70 o 
  -7   2   6        0.56        2.32      2.59 o 
  -6   2   6      171.01      167.09     11.66 o 
  -5   2   6      117.28      112.26      7.95 o 
  -4   2   6      864.26      939.57     46.00 o 
  -3   2   6      170.63      201.44      7.37 o 
  -2   2   6     1585.51     1728.10     39.71 o 
  -1   2   6      426.52      413.74      6.42 o 
   0   2   6      423.52      399.69      8.10 o 
   1   2   6      426.88      399.38     15.33 o 
   2   2   6     1557.75     1610.12     90.31 o 
   3   2   6      175.84      226.59      8.07 o 
   4   2   6      850.10      815.14     46.74 o 
   5   2   6      114.82      119.82     10.32 o 
   6   2   6      170.81      203.40     23.82 o 
   7   2   6        0.71        9.43      7.91 o 
  -7   3   6       27.78       25.56      7.36 o 
  -6   3   6       25.27       20.26      5.16 o 
  -5   3   6      101.35       92.38      7.31 o 
  -4   3   6        9.13        8.49      4.10 o 
  -3   3   6      179.67      144.29     10.27 o 
  -2   3   6      442.95      503.63     14.61 o 
  -1   3   6     2385.13     2433.09     84.78 o 
   0   3   6      317.77      382.14      7.87 o 
   1   3   6     2317.71     2188.76     70.87 o 
   2   3   6      442.68      443.93     20.05 o 
   3   3   6      177.95      159.40      8.30 o 
   4   3   6       10.43       15.02      2.46 o 
   5   3   6       95.89       76.55      8.24 o 
   6   3   6       24.93       27.46     17.93 o 
   7   3   6       29.00       37.10     11.35 o 
  -6   4   6        2.73        4.86      2.38 o 
  -5   4   6      127.26      126.86      9.65 o 
  -4   4   6       73.17       73.28     10.96 o 
  -3   4   6       39.90       30.86      8.43 o 
  -2   4   6      268.68      250.13     10.49 o 
  -1   4   6      720.44      719.30     18.47 o 
   0   4   6      129.40      122.93      4.42 o 
   1   4   6      715.85      765.10     41.42 o 
   2   4   6      269.62      250.03     13.51 o 
   3   4   6       42.39       36.49      8.51 o 
   4   4   6       70.11       66.80     15.16 o 
   5   4   6      127.85      128.69     11.29 o 
   6   4   6        3.23        7.20     10.59 o 
  -6   5   6       36.13       34.41      7.19 o 
  -5   5   6       79.02      100.06     21.23 o 
  -4   5   6      725.63      797.09     51.87 o 
  -3   5   6      100.17      121.20      9.56 o 
  -2   5   6      651.70      680.06     24.61 o 
  -1   5   6      175.33      169.58      7.80 o 
   0   5   6      793.06      872.39     31.72 o 
   1   5   6      171.74      185.06     18.02 o 
   2   5   6      658.50      565.51     40.01 o 
   3   5   6      101.15      121.06     10.75 o 
   4   5   6      730.46      867.39    104.94 o 
   5   5   6       79.00       45.92     16.13 o 
   6   5   6       37.38       37.25     12.13 o 
  -6   6   6       19.87       13.03      6.08 o 
  -5   6   6       40.89       39.78      9.23 o 
  -4   6   6       49.88       42.54      6.82 o 
  -3   6   6      454.55      473.80     24.86 o 
  -2   6   6      133.92      144.42      9.29 o 
  -1   6   6       75.79       76.37     13.58 o 
   0   6   6        7.15        5.32      1.37 o 
   1   6   6       71.01       70.83      8.94 o 
   2   6   6      128.19      141.41     22.97 o 
   3   6   6      452.98      381.48     40.93 o 
   4   6   6       51.38       47.14     12.89 o 
   5   6   6       38.73       25.33      8.49 o 
   6   6   6       20.57       24.47     18.28 o 
  -5   7   6       80.84       84.97     11.69 o 
  -4   7   6       16.20       14.43      4.03 o 
  -3   7   6      160.47      160.39     10.98 o 
  -2   7   6       74.62       75.95      8.88 o 
  -1   7   6      565.16      588.03     34.68 o 
   0   7   6      116.23      116.40      8.49 o 
   1   7   6      568.29      569.85     28.93 o 
   2   7   6       76.96       67.59      9.16 o 
   3   7   6      158.22      153.01     21.96 o 
   4   7   6       16.19       13.14      8.07 o 
  -4   8   6       40.02       32.85      8.29 o 
  -3   8   6       52.05       37.24      8.72 o 
  -2   8   6      110.17      114.70     12.68 o 
  -1   8   6       75.09       78.37     12.53 o 
   0   8   6       12.07        9.43      3.11 o 
   1   8   6       72.51       72.47      8.22 o 
   2   8   6      111.14      112.80     14.50 o 
   3   8   6       52.08       51.44      8.93 o 
   4   8   6       39.16       42.01     20.64 o 
  -3   9   6       55.40       50.20     11.97 o 
  -2   9   6      180.29      205.05     13.66 o 
  -1   9   6       38.87       43.27      9.27 o 
   0   9   6      119.22      106.91     19.44 o 
   1   9   6       38.55       43.03     14.25 o 
   2   9   6      175.97      180.02     16.89 o 
   3   9   6       52.48       40.99     11.30 o 
   1   0   7       37.36       20.56      2.80 o 
   2   0   7     3453.50     3501.26     61.70 o 
   3   0   7     2825.43     2709.88     62.61 o 
   4   0   7      939.55      907.13     34.20 o 
   5   0   7      238.12      234.67     13.60 o 
   6   0   7       93.62       97.68      9.51 o 
   7   0   7      174.72      189.30     13.33 o 
  -7   1   7        5.20        6.11      2.59 o 
  -6   1   7       72.42       78.07     11.76 o 
  -5   1   7      287.63      288.79     19.00 o 
  -4   1   7      321.93      338.95     14.29 o 
  -3   1   7       24.35       16.28      3.69 o 
  -2   1   7      312.25      297.39      8.55 o 
  -1   1   7      226.91      252.97      4.73 o 
   0   1   7     6834.79     6759.51    143.91 o 
   1   1   7      228.66      242.05      8.37 o 
   2   1   7      308.35      291.40      7.99 o 
   3   1   7       25.36       22.80      3.29 o 
   4   1   7      321.05      335.28     14.74 o 
   5   1   7      286.40      332.25     18.31 o 
   6   1   7       70.60       87.77     10.42 o 
   7   1   7        5.30       11.40      7.31 o 
  -7   2   7       35.56       41.05      8.00 o 
  -6   2   7       73.49       82.95      9.19 o 
  -5   2   7      294.26      314.62     20.60 o 
  -4   2   7      385.11      374.91     16.39 o 
  -3   2   7      838.94      825.43     29.76 o 
  -2   2   7     1938.06     1933.19     51.68 o 
  -1   2   7     2679.88     2524.37     36.22 o 
   0   2   7     1360.80     1219.62     27.60 o 
   1   2   7     2668.05     2604.09     50.68 o 
   2   2   7     1946.96     1944.41     44.90 o 
   3   2   7      846.10      941.15     35.19 o 
   4   2   7      385.72      358.92     15.71 o 
   5   2   7      299.30      347.09     22.73 o 
   6   2   7       73.77       69.57     12.74 o 
   7   2   7       36.26       76.82     34.57 o 
  -7   3   7        8.37        6.53      3.33 o 
  -6   3   7       19.80       13.11      3.98 o 
  -5   3   7        1.19        3.28      1.97 o 
  -4   3   7      121.05      121.67      7.81 o 
  -3   3   7       69.78       87.48      5.07 o 
  -2   3   7       15.59        6.59      2.28 o 
  -1   3   7     1489.05     1477.81     30.19 o 
   0   3   7     4857.23     4960.80    122.74 o 
   1   3   7     1502.05     1403.22     65.88 o 
   2   3   7       18.03        9.24      2.97 o 
   3   3   7       71.18       77.49      5.27 o 
   4   3   7      120.69      121.05      9.71 o 
   5   3   7        0.91        4.47      5.29 o 
   6   3   7       18.89       14.80      9.08 o 
   7   3   7        7.95       10.06      7.45 o 
  -6   4   7       21.08       15.88      6.55 o 
  -5   4   7       85.67       86.30     12.89 o 
  -4   4   7      310.09      330.38     20.20 o 
  -3   4   7     1329.06     1343.92     46.79 o 
  -2   4   7      323.91      307.94     12.02 o 
  -1   4   7     1146.56     1161.18     38.67 o 
   0   4   7      286.79      285.82      8.62 o 
   1   4   7     1142.15     1197.58     48.67 o 
   2   4   7      310.54      307.22     34.03 o 
   3   4   7     1335.92     1285.83     51.84 o 
   4   4   7      300.78      318.96     47.53 o 
   5   4   7       80.00       73.51     18.91 o 
   6   4   7       21.18       13.28     10.62 o 
  -6   5   7       17.96       29.27      9.04 o 
  -5   5   7      246.83      263.55     19.50 o 
  -4   5   7      590.88      642.28     29.34 o 
  -3   5   7      277.22      239.24     15.33 o 
  -2   5   7      292.14      284.63     10.64 o 
  -1   5   7       89.76       72.49      3.21 o 
   0   5   7      181.55      197.61      9.15 o 
   1   5   7       87.76       64.01     10.32 o 
   2   5   7      285.45      269.08     29.64 o 
   3   5   7      280.32      265.40     16.71 o 
   4   5   7      582.06      603.54     96.76 o 
   5   5   7      245.28      254.60     34.75 o 
   6   5   7       18.35       25.57     20.39 o 
  -6   6   7       47.60       43.37     12.34 o 
  -5   6   7      112.74      138.94      9.69 o 
  -4   6   7      161.42      147.40     19.91 o 
  -3   6   7       55.33       60.18      5.64 o 
  -2   6   7      642.10      660.23     33.48 o 
  -1   6   7      183.99      189.07     11.95 o 
   0   6   7      561.33      573.26     20.10 o 
   1   6   7      181.99      184.35     13.72 o 
   2   6   7      627.49      618.34     81.46 o 
   3   6   7       54.63       53.92     21.33 o 
   4   6   7      160.08      177.46     36.34 o 
   5   6   7      114.62      133.42     22.46 o 
   6   6   7       45.83       20.72     13.61 o 
  -5   7   7        0.93        4.40      2.38 o 
  -4   7   7        3.99        3.79      1.94 o 
  -3   7   7      154.61      161.40     11.80 o 
  -2   7   7      103.46      107.07     10.96 o 
  -1   7   7      192.06      204.43     13.42 o 
   0   7   7      285.88      299.14     18.18 o 
   1   7   7      203.41      209.92     11.47 o 
   2   7   7      101.71      121.93      6.33 o 
   3   7   7      153.12      169.90     24.36 o 
   4   7   7        3.73        5.14      5.65 o 
   5   7   7        0.98       11.87     15.25 o 
  -4   8   7       10.29       10.55      4.03 o 
  -3   8   7        1.16        3.49      1.83 o 
  -2   8   7       23.53       19.18      4.07 o 
  -1   8   7      184.10      205.13     15.22 o 
   0   8   7      252.17      252.23     22.29 o 
   1   8   7      179.47      225.33     20.18 o 
   2   8   7       24.72       24.29      5.06 o 
   3   8   7        1.52        4.59      2.46 o 
   4   8   7       10.90       11.64      5.91 o 
  -3   9   7       28.29       28.24      7.66 o 
  -2   9   7      110.02      109.64     11.81 o 
  -1   9   7      130.07      171.99     16.04 o 
   0   9   7       78.74       71.85     17.07 o 
   1   9   7      127.14      140.42     29.60 o 
   2   9   7      109.39      133.27     19.32 o 
   3   9   7       26.83       15.38      6.79 o 
   0   0   8        3.61        0.90      1.56 o 
   1   0   8     7028.75     7153.97    233.30 o 
   2   0   8     2276.00     2141.98     38.02 o 
   3   0   8      248.95      241.32      9.98 o 
   4   0   8        0.68        3.64      3.64 o 
   5   0   8       84.41       81.56      8.10 o 
   6   0   8       67.80       66.56      6.80 o 
   7   0   8       40.97       26.34      6.58 o 
  -7   1   8       28.98       19.65      7.58 o 
  -6   1   8      165.04      167.05     11.37 o 
  -5   1   8      728.66      662.57     34.69 o 
  -4   1   8       92.05       85.21      9.55 o 
  -3   1   8     1844.17     1826.22     52.90 o 
  -2   1   8      577.34      487.40     21.26 o 
  -1   1   8     4254.23     4138.48     85.18 o 
   0   1   8    12026.45    11538.62    230.76 o 
   1   1   8     4260.16     4136.91    160.65 o 
   2   1   8      575.63      489.38     15.85 o 
   3   1   8     1845.62     1778.29     50.98 o 
   4   1   8       91.88       85.93      5.19 o 
   5   1   8      739.93      800.34     57.08 o 
   6   1   8      164.16      171.19     11.93 o 
   7   1   8       28.26       25.92      7.19 o 
  -7   2   8       31.53       38.77      9.92 o 
  -6   2   8        3.66        2.91      2.12 o 
  -5   2   8       60.67       61.07      6.30 o 
  -4   2   8       35.69       18.29      5.83 o 
  -3   2   8     2521.17     2593.72     95.69 o 
  -2   2   8      333.18      352.32     13.77 o 
  -1   2   8       40.71       38.91      1.65 o 
   0   2   8      213.64      208.24      5.93 o 
   1   2   8       45.80       39.93      3.12 o 
   2   2   8      329.52      362.82     15.14 o 
   3   2   8     2562.74     2643.02     75.51 o 
   4   2   8       35.64       39.07      4.61 o 
   5   2   8       61.00       72.48      7.06 o 
   6   2   8        3.32        3.39      2.99 o 
   7   2   8       31.17       22.35      6.99 o 
  -7   3   8       13.53       17.13      7.49 o 
  -6   3   8       32.49       37.34      6.85 o 
  -5   3   8       57.55       63.76     10.22 o 
  -4   3   8      625.50      635.76     24.43 o 
  -3   3   8      179.72      186.40     11.08 o 
  -2   3   8     1080.05     1143.82     33.11 o 
  -1   3   8      917.35      980.13     26.63 o 
   0   3   8     4083.69     3837.42     87.11 o 
   1   3   8      912.04      989.61     40.32 o 
   2   3   8     1079.43     1010.52     32.00 o 
   3   3   8      175.54      203.37      7.50 o 
   4   3   8      633.51      598.08     46.14 o 
   5   3   8       58.39       53.57     16.61 o 
   6   3   8       34.63       32.80      9.83 o 
   7   3   8       13.91       21.02     10.35 o 
  -6   4   8       21.75       27.81      5.94 o 
  -5   4   8      176.90      179.31      8.35 o 
  -4   4   8      345.77      343.80     18.36 o 
  -3   4   8       28.93       32.89      6.74 o 
  -2   4   8      749.57      818.48     30.27 o 
  -1   4   8      159.39      152.18      6.57 o 
   0   4   8      262.76      216.11     10.96 o 
   1   4   8      167.02      158.79     18.50 o 
   2   4   8      726.32      768.47     41.13 o 
   3   4   8       25.49       26.18      7.11 o 
   4   4   8      343.48      299.92     30.38 o 
   5   4   8      174.61      171.93     19.54 o 
   6   4   8       21.54       35.91     17.94 o 
  -6   5   8       55.47       36.62      9.50 o 
  -5   5   8      218.59      220.89     20.47 o 
  -4   5   8       15.31       21.05      4.50 o 
  -3   5   8      534.36      505.16     26.52 o 
  -2   5   8      186.02      160.20      8.26 o 
  -1   5   8      541.81      546.88     17.22 o 
   0   5   8       61.59       49.14      3.32 o 
   1   5   8      548.62      559.79     27.92 o 
   2   5   8      189.28      172.87     33.14 o 
   3   5   8      532.57      521.61     39.44 o 
   4   5   8       15.13       18.60      4.24 o 
   5   5   8      221.31      231.99     28.74 o 
   6   5   8       56.06       66.37     18.39 o 
  -5   6   8       14.34       14.28      5.62 o 
  -4   6   8       86.01       91.84      8.61 o 
  -3   6   8       79.37       70.13      6.64 o 
  -2   6   8      703.79      684.62     34.66 o 
  -1   6   8      206.97      217.48     13.68 o 
   0   6   8      529.33      508.99     22.86 o 
   1   6   8      202.27      220.82     14.65 o 
   2   6   8      716.91      711.78    123.27 o 
   3   6   8       84.89       69.16     19.40 o 
   4   6   8       87.93       69.89     31.51 o 
   5   6   8       15.26       12.24      5.22 o 
  -5   7   8       16.33       22.58      5.91 o 
  -4   7   8      132.50      133.47      7.11 o 
  -3   7   8      110.80      112.06      8.45 o 
  -2   7   8      226.89      225.13     19.49 o 
  -1   7   8       86.80       86.32      7.47 o 
   0   7   8      345.54      355.86     19.14 o 
   1   7   8       90.30       91.16      6.65 o 
   2   7   8      224.76      238.42     14.16 o 
   3   7   8      112.56       50.42     40.10 o 
   4   7   8      131.60      102.97     41.67 o 
   5   7   8       16.30       12.83      7.15 o 
  -4   8   8       10.31        8.81      3.14 o 
  -3   8   8       78.13       72.22     14.84 o 
  -2   8   8       16.09       17.43      3.51 o 
  -1   8   8      127.06      131.35     18.43 o 
   0   8   8       68.53       61.40     13.51 o 
   1   8   8      128.56      131.60     15.82 o 
   2   8   8       16.77       19.95      4.81 o 
   3   8   8       75.70       83.00     15.78 o 
   4   8   8       10.74       10.74      8.66 o 
  -2   9   8       88.40       89.66     14.31 o 
  -1   9   8       73.23       88.46     16.77 o 
   0   9   8       31.16       27.66     12.56 o 
   1   9   8       74.87       55.95     14.76 o 
   2   9   8       90.12      106.70     18.73 o 
   1   0   9      547.16      531.12     15.60 o 
   2   0   9      551.24      537.03     13.42 o 
   3   0   9      108.83      120.05      5.11 o 
   4   0   9       45.66       52.40      4.63 o 
   5   0   9       26.39       23.15      6.67 o 
   6   0   9      102.54      106.09      8.58 o 
   7   0   9       18.49       19.59      5.52 o 
  -7   1   9       49.73       53.15     13.39 o 
  -6   1   9       70.42       57.25      9.12 o 
  -5   1   9      250.93      244.22     14.46 o 
  -4   1   9       69.55       73.10      7.81 o 
  -3   1   9      960.67     1035.09     35.31 o 
  -2   1   9     1114.89     1166.21     27.48 o 
  -1   1   9      977.38      913.87     17.60 o 
   0   1   9     4483.71     4798.19    100.56 o 
   1   1   9      952.89      953.33     18.76 o 
   2   1   9     1129.03     1140.58     24.40 o 
   3   1   9      957.51     1030.84     28.99 o 
   4   1   9       65.81       59.00      4.30 o 
   5   1   9      256.60      261.21     14.63 o 
   6   1   9       67.81       64.31      9.44 o 
   7   1   9       50.24       46.75     14.04 o 
  -7   2   9        5.58        5.86      4.29 o 
  -6   2   9       14.37       15.60      3.81 o 
  -5   2   9      102.06      109.10      9.74 o 
  -4   2   9      754.08      744.57     41.31 o 
  -3   2   9      297.38      323.63     25.25 o 
  -2   2   9     1235.18     1353.24     53.84 o 
  -1   2   9      160.43      176.47      3.86 o 
   0   2   9       91.12       63.93      4.24 o 
   1   2   9      158.13      173.92      4.27 o 
   2   2   9     1232.08     1288.18     31.34 o 
   3   2   9      297.44      336.62     11.38 o 
   4   2   9      750.85      850.47     35.01 o 
   5   2   9      100.60       99.55      6.33 o 
   6   2   9       15.27       13.78      6.14 o 
   7   2   9        5.39        7.01      5.26 o 
  -7   3   9       55.90       45.55      9.67 o 
  -6   3   9       69.03       82.10      8.43 o 
  -5   3   9      506.67      572.04     28.62 o 
  -4   3   9      520.69      488.67     25.80 o 
  -3   3   9     1350.48     1373.04     54.58 o 
  -2   3   9     1127.64     1117.79     29.14 o 
  -1   3   9     1165.16     1258.89     28.97 o 
   0   3   9     1830.41     1975.76     76.67 o 
   1   3   9     1163.41     1191.13     32.62 o 
   2   3   9     1115.34     1016.13     38.05 o 
   3   3   9     1352.50     1364.43     44.58 o 
   4   3   9      520.58      574.67     43.11 o 
   5   3   9      503.16      577.92     31.49 o 
   6   3   9       68.79       69.26     14.93 o 
   7   3   9       55.37       57.79     16.55 o 
  -6   4   9        0.75        7.45      3.94 o 
  -5   4   9       13.73       17.04      4.00 o 
  -4   4   9       39.59       28.54      5.05 o 
  -3   4   9      447.92      468.81     28.49 o 
  -2   4   9       55.82       65.99      5.15 o 
  -1   4   9      582.17      630.98     26.13 o 
   0   4   9       53.86       62.90      3.61 o 
   1   4   9      593.16      675.98     43.41 o 
   2   4   9       54.11       84.48     20.25 o 
   3   4   9      436.07      518.98     22.39 o 
   4   4   9       39.40       35.59      6.91 o 
   5   4   9       15.65       19.85      8.81 o 
   6   4   9        0.83        4.98     15.15 o 
  -6   5   9       70.05       47.41     11.90 o 
  -5   5   9       27.41       18.02      5.99 o 
  -4   5   9       53.88       45.16      9.96 o 
  -3   5   9      168.69      174.13     18.56 o 
  -2   5   9      768.96      840.10     33.32 o 
  -1   5   9     1416.69     1478.33     44.64 o 
   0   5   9     1056.84     1088.24     39.78 o 
   1   5   9     1419.44     1453.89     65.47 o 
   2   5   9      770.63      712.42     36.72 o 
   3   5   9      170.39      145.07     18.75 o 
   4   5   9       56.05       38.93     11.13 o 
   5   5   9       28.23       26.54      8.71 o 
   6   5   9       71.04       77.26     15.06 o 
  -5   6   9       66.40       55.50     13.80 o 
  -4   6   9      230.70      259.97     22.38 o 
  -3   6   9        4.21        3.67      1.48 o 
  -2   6   9      192.91      187.63     12.22 o 
  -1   6   9       25.99       22.02      3.94 o 
   0   6   9      237.60      239.34     11.71 o 
   1   6   9       21.94       14.55      4.44 o 
   2   6   9      192.91      188.22     15.70 o 
   3   6   9        3.96        8.75      5.36 o 
   4   6   9      230.35      229.12     86.96 o 
   5   6   9       67.75       83.76     16.52 o 
  -5   7   9        6.40        3.23      2.98 o 
  -4   7   9      148.15      165.53      6.68 o 
  -3   7   9      109.62      107.62      9.09 o 
  -2   7   9       25.33       22.48      4.13 o 
  -1   7   9       42.91       45.17      7.76 o 
   0   7   9       29.94       30.72      5.47 o 
   1   7   9       45.28       45.13      4.02 o 
   2   7   9       27.91       29.35      5.48 o 
   3   7   9      110.41       92.72     18.71 o 
   4   7   9      146.87      131.62     58.27 o 
   5   7   9        5.77        4.89      6.28 o 
  -4   8   9       29.40       25.41      5.81 o 
  -3   8   9      105.48       94.01      9.10 o 
  -2   8   9      187.44      180.62     15.91 o 
  -1   8   9      238.71      250.68     19.26 o 
   0   8   9       30.30       19.48      3.93 o 
   1   8   9      245.16      232.52     18.49 o 
   2   8   9      190.60      211.98     21.49 o 
   3   8   9      109.72      126.26     11.75 o 
   4   8   9       32.30       22.46     10.43 o 
  -2   9   9       29.70       33.28      6.38 o 
  -1   9   9      108.37      101.30     15.33 o 
   0   9   9        5.98        5.52      2.78 o 
   1   9   9      106.29       92.97     26.08 o 
   2   9   9       29.55       13.06     12.02 o 
   0   0  10     1412.78     1462.58     36.51 o 
   1   0  10     3024.87     2883.72     60.97 o 
   2   0  10     1452.99     1665.49     41.43 o 
   3   0  10      482.65      394.56     26.81 o 
   4   0  10       12.70        9.76      4.23 o 
   5   0  10      309.24      304.21     16.98 o 
   6   0  10      116.79      146.08     15.48 o 
   7   0  10        0.05        0.93      2.57 o 
  -7   1  10       52.74       38.40     13.22 o 
  -6   1  10       18.13       16.55      5.51 o 
  -5   1  10       93.34       97.38      8.25 o 
  -4   1  10      257.67      264.05     11.32 o 
  -3   1  10       99.33       95.08      4.87 o 
  -2   1  10      356.36      367.41     10.27 o 
  -1   1  10      286.58      274.73      9.50 o 
   0   1  10      372.40      342.89      8.14 o 
   1   1  10      281.72      273.86      6.69 o 
   2   1  10      358.92      369.00      9.27 o 
   3   1  10      101.45      111.99     10.00 o 
   4   1  10      255.54      237.64     10.14 o 
   5   1  10       91.06       97.89      8.28 o 
   6   1  10       17.52       15.93     13.45 o 
   7   1  10       52.31       66.12     17.25 o 
  -7   2  10       44.12       41.82     12.46 o 
  -6   2  10       68.78       67.58      7.26 o 
  -5   2  10       58.70       65.25      5.24 o 
  -4   2  10     1500.17     1432.86     70.29 o 
  -3   2  10       33.53       35.15      6.62 o 
  -2   2  10      971.99      937.27     21.76 o 
  -1   2  10     1265.56     1324.40     39.50 o 
   0   2  10      147.40      176.21      9.28 o 
   1   2  10     1248.37     1226.03     37.88 o 
   2   2  10      984.32      924.72     30.65 o 
   3   2  10       32.57       47.53      3.06 o 
   4   2  10     1542.56     1540.63     53.30 o 
   5   2  10       56.46       65.30     12.64 o 
   6   2  10       70.41       96.15     12.77 o 
   7   2  10       42.79       53.98     17.45 o 
  -7   3  10       25.09       29.08      8.13 o 
  -6   3  10        3.57        6.33      2.24 o 
  -5   3  10      165.69      184.52     11.95 o 
  -4   3  10      372.30      397.78     22.26 o 
  -3   3  10       59.45       59.85      5.74 o 
  -2   3  10       23.55       22.98      1.94 o 
  -1   3  10      101.77       83.60      3.02 o 
   0   3  10      560.78      750.95     18.20 o 
   1   3  10      107.19       99.18      5.84 o 
   2   3  10       25.40       27.47      5.85 o 
   3   3  10       61.35       63.74      4.40 o 
   4   3  10      373.27      409.66     25.57 o 
   5   3  10      169.31      185.78     14.32 o 
   6   3  10        3.99       12.31      6.36 o 
   7   3  10       25.26       36.55     17.41 o 
  -6   4  10       64.16       64.73      9.78 o 
  -5   4  10       51.06       45.06      9.83 o 
  -4   4  10      349.11      333.47     17.83 o 
  -3   4  10      132.48      132.46      9.24 o 
  -2   4  10      484.67      495.09     18.55 o 
  -1   4  10     1108.91     1148.87     32.92 o 
   0   4  10      128.32      128.49      4.37 o 
   1   4  10     1066.33     1083.33     61.60 o 
   2   4  10      473.07      505.30     22.79 o 
   3   4  10      127.06      150.18     44.56 o 
   4   4  10      352.96      311.40     20.26 o 
   5   4  10       49.80       58.90     10.29 o 
   6   4  10       64.36       71.54     14.53 o 
  -6   5  10      163.09      144.02     21.80 o 
  -5   5  10        5.40        2.92      4.86 o 
  -4   5  10       31.19       35.95      6.98 o 
  -3   5  10       51.61       63.87      7.25 o 
  -2   5  10       93.75       90.16      6.22 o 
  -1   5  10      191.95      182.60      7.13 o 
   0   5  10      151.80      164.83      7.64 o 
   1   5  10      193.18      191.65      8.94 o 
   2   5  10       93.51       97.61     20.09 o 
   3   5  10       51.90       51.11     11.35 o 
   4   5  10       33.67       24.23     11.53 o 
   5   5  10        5.24        8.30      3.57 o 
   6   5  10      160.85      194.04     51.15 o 
  -5   6  10       30.38       23.55      6.61 o 
  -4   6  10       38.59       27.67      6.24 o 
  -3   6  10       22.85       24.05      4.17 o 
  -2   6  10       78.45       73.64      7.11 o 
  -1   6  10      298.33      318.11     19.28 o 
   0   6  10      188.39      160.77      8.56 o 
   1   6  10      301.16      341.08     17.60 o 
   2   6  10       85.30       94.81     22.46 o 
   3   6  10       24.90       25.51      7.99 o 
   4   6  10       42.46       61.59     37.23 o 
   5   6  10       32.63       20.32     19.76 o 
  -5   7  10       97.09      114.72     26.63 o 
  -4   7  10        1.63        1.85      2.84 o 
  -3   7  10      276.61      256.69     17.23 o 
  -2   7  10       11.20        6.45      2.31 o 
  -1   7  10      204.47      201.95     10.05 o 
   0   7  10      166.98      174.55     10.77 o 
   1   7  10      204.22      208.15     10.17 o 
   2   7  10        9.99        7.43      4.79 o 
   3   7  10      274.56      332.18     45.89 o 
   4   7  10        1.70       -0.02      7.15 o 
   5   7  10       98.41       83.94     27.45 o 
  -4   8  10       37.61       33.66      7.43 o 
  -3   8  10        3.69        3.81      2.09 o 
  -2   8  10      279.73      258.62     17.05 o 
  -1   8  10       17.86       11.27      3.29 o 
   0   8  10      299.83      288.83     22.20 o 
   1   8  10       16.52       13.13      3.66 o 
   2   8  10      276.65      305.67     19.63 o 
   3   8  10        3.49        6.12      2.55 o 
   4   8  10       35.97       19.61      9.37 o 
  -2   9  10       96.10      104.62     17.53 o 
  -1   9  10       47.25       44.02      8.81 o 
   0   9  10      221.69      283.22     16.82 o 
   1   9  10       47.22       52.65     15.50 o 
   2   9  10       99.45      109.81     18.80 o 
   1   0  11      168.19      147.77      4.63 o 
   2   0  11       37.54       30.44      2.09 o 
   3   0  11        0.23        5.66      2.68 o 
   4   0  11      480.88      493.26     21.38 o 
   5   0  11       24.75       22.03      5.61 o 
   6   0  11      132.24       92.81     20.12 o 
   7   0  11       88.00      100.28     14.74 o 
  -7   1  11        5.13       -0.54      6.42 o 
  -6   1  11      140.41      156.79     16.24 o 
  -5   1  11      132.35      135.15      9.25 o 
  -4   1  11        6.94        4.01      3.20 o 
  -3   1  11       42.95       40.67      8.08 o 
  -2   1  11     2397.32     2607.80     77.18 o 
  -1   1  11     1538.27     1555.30     21.37 o 
   0   1  11     1439.59     1651.80     38.22 o 
   1   1  11     1583.11     1642.38     29.43 o 
   2   1  11     2361.97     2523.71     94.96 o 
   3   1  11       40.63       43.16      4.57 o 
   4   1  11        6.10        4.49      2.10 o 
   5   1  11      132.68      131.28      8.36 o 
   6   1  11      139.65      158.79     17.45 o 
   7   1  11        5.40        5.52      2.58 o 
  -7   2  11        9.82       11.62      4.66 o 
  -6   2  11       48.01       37.80      9.59 o 
  -5   2  11      162.97      159.05     10.94 o 
  -4   2  11      220.88      214.16     12.01 o 
  -3   2  11       38.71       31.79      5.12 o 
  -2   2  11      417.59      412.55     11.21 o 
  -1   2  11      588.99      577.98     15.09 o 
   0   2  11      906.47      919.85     27.62 o 
   1   2  11      603.54      610.81     23.47 o 
   2   2  11      447.40      459.92     14.74 o 
   3   2  11       36.81       29.30      3.61 o 
   4   2  11      226.12      221.93     14.85 o 
   5   2  11      158.54      187.97     31.40 o 
   6   2  11       45.41       33.81     18.99 o 
   7   2  11       10.79       19.06     10.83 o 
  -7   3  11       16.59       11.92      4.77 o 
  -6   3  11        9.02        6.29      3.79 o 
  -5   3  11      391.11      406.27     16.12 o 
  -4   3  11      539.09      587.13     31.60 o 
  -3   3  11      802.20      783.42     27.56 o 
  -2   3  11      261.86      232.86      7.50 o 
  -1   3  11      268.45      312.50      9.85 o 
   0   3  11        1.65        1.64      1.12 o 
   1   3  11      255.52      287.92     10.81 o 
   2   3  11      274.87      250.42     13.64 o 
   3   3  11      816.07      811.13     30.89 o 
   4   3  11      527.42      532.13     28.08 o 
   5   3  11      388.92      382.65     21.94 o 
   6   3  11        9.07        9.58      4.56 o 
   7   3  11       16.83       20.90      8.68 o 
  -6   4  11      104.44       87.87      8.90 o 
  -5   4  11       23.74       18.74      3.64 o 
  -4   4  11       96.59       83.00     10.96 o 
  -3   4  11      153.30      157.71      6.33 o 
  -2   4  11      428.77      456.92     16.10 o 
  -1   4  11      354.94      297.72     12.18 o 
   0   4  11       23.92       23.85      2.14 o 
   1   4  11      349.21      328.23     14.85 o 
   2   4  11      436.13      472.15     20.18 o 
   3   4  11      144.32      157.24     10.57 o 
   4   4  11       94.73       99.78     10.38 o 
   5   4  11       25.01       26.36      9.07 o 
   6   4  11      101.63      116.97     20.15 o 
  -6   5  11        6.09        4.01      4.19 o 
  -5   5  11       49.82       55.79     14.01 o 
  -4   5  11       13.96       11.42      2.73 o 
  -3   5  11      540.75      530.28     31.29 o 
  -2   5  11      276.01      280.13     14.63 o 
  -1   5  11      481.61      453.89     25.01 o 
   0   5  11      355.38      360.37     13.61 o 
   1   5  11      496.79      518.18     35.35 o 
   2   5  11      280.19      275.09     38.39 o 
   3   5  11      527.11      505.83     37.96 o 
   4   5  11       16.13       14.47      3.92 o 
   5   5  11       52.14       52.81     18.74 o 
   6   5  11        6.59        5.09      6.60 o 
  -5   6  11       19.17       14.70      5.55 o 
  -4   6  11      151.91      168.28     17.11 o 
  -3   6  11       53.89       59.20      5.84 o 
  -2   6  11      467.01      489.13     25.83 o 
  -1   6  11        4.24        5.05      2.24 o 
   0   6  11      193.06      174.89     10.94 o 
   1   6  11        3.48        3.58      1.65 o 
   2   6  11      477.65      464.34     28.01 o 
   3   6  11       53.82       42.79     14.10 o 
   4   6  11      155.39      163.58     21.69 o 
   5   6  11       18.54       11.07     10.21 o 
  -5   7  11        4.28        5.38      2.72 o 
  -4   7  11      161.51      171.87     13.89 o 
  -3   7  11        1.34        1.82      1.65 o 
  -2   7  11      171.29      173.32     11.85 o 
  -1   7  11      217.72      227.73     27.24 o 
   0   7  11       12.66        8.76      2.54 o 
   1   7  11      220.58      214.33      9.65 o 
   2   7  11      178.43      184.23     16.73 o 
   3   7  11        1.13        8.10      2.95 o 
   4   7  11      161.83      186.01     35.36 o 
   5   7  11        4.45        7.57      4.37 o 
  -4   8  11       28.83       21.41      4.89 o 
  -3   8  11       75.69       80.47     10.09 o 
  -2   8  11        9.04       10.65      2.64 o 
  -1   8  11       18.38       16.83      3.02 o 
   0   8  11       44.75       30.23      5.23 o 
   1   8  11       19.42       15.33      4.87 o 
   2   8  11        9.31       12.78      3.28 o 
   3   8  11       76.88       84.41     11.02 o 
   4   8  11       28.31       20.04      7.79 o 
  -2   9  11        2.37        6.51      2.47 o 
  -1   9  11      183.38      181.75     13.17 o 
   0   9  11        2.54        3.51      2.40 o 
   1   9  11      184.27      192.77     33.55 o 
   2   9  11        2.72        0.46      4.85 o 
   0   0  12     2100.90     2174.86    155.31 o 
   1   0  12     1611.90     1660.13     53.87 o 
   2   0  12      309.47      340.62     18.89 o 
   3   0  12      223.01      181.95     10.01 o 
   4   0  12       64.50       85.75      5.76 o 
   5   0  12       10.88       11.10      3.83 o 
   6   0  12      120.92       86.85     14.56 o 
   7   0  12       39.90       36.27     14.81 o 
  -7   1  12       29.42       25.45      8.31 o 
  -6   1  12       67.79       42.52     11.70 o 
  -5   1  12      420.71      427.74     23.16 o 
  -4   1  12       11.75       17.05      4.13 o 
  -3   1  12     1487.26     1384.95     51.41 o 
  -2   1  12     1894.88     1904.79     37.27 o 
  -1   1  12      902.53      918.67     21.16 o 
   0   1  12      819.35      736.92     15.15 o 
   1   1  12      874.08      893.92     22.52 o 
   2   1  12     1915.83     1919.39     47.25 o 
   3   1  12     1500.87     1461.68     48.12 o 
   4   1  12       12.40       24.62      4.98 o 
   5   1  12      414.74      451.56     28.28 o 
   6   1  12       68.00       58.06     14.57 o 
   7   1  12       29.32       36.13     11.63 o 
  -7   2  12       42.13       43.38     10.16 o 
  -6   2  12       62.53       51.06      9.40 o 
  -5   2  12       20.27       23.74      5.23 o 
  -4   2  12      415.72      380.26     32.06 o 
  -3   2  12      202.35      167.44     10.61 o 
  -2   2  12        3.46        5.82      1.11 o 
  -1   2  12      251.84      250.64      7.05 o 
   0   2  12       37.50       45.48      3.27 o 
   1   2  12      257.10      263.57     10.05 o 
   2   2  12        3.30        2.54      1.71 o 
   3   2  12      197.12      175.41      7.28 o 
   4   2  12      415.80      403.85     19.25 o 
   5   2  12       20.48       30.24     12.16 o 
   6   2  12       62.19       57.98     16.27 o 
   7   2  12       43.87       62.91     17.63 o 
  -6   3  12      158.38      183.36     21.90 o 
  -5   3  12        6.96        7.84      2.92 o 
  -4   3  12      416.63      488.08     27.44 o 
  -3   3  12      388.01      364.56     19.14 o 
  -2   3  12      638.52      629.40     20.78 o 
  -1   3  12      262.30      275.67      8.58 o 
   0   3  12     2149.39     1978.39     55.96 o 
   1   3  12      270.00      301.18     10.25 o 
   2   3  12      625.65      651.27     20.70 o 
   3   3  12      395.97      353.37     14.62 o 
   4   3  12      412.84      398.55     21.94 o 
   5   3  12        6.60       10.42      3.68 o 
   6   3  12      159.54      197.88     28.59 o 
  -6   4  12      135.56      140.28     11.23 o 
  -5   4  12       36.03       24.76      7.36 o 
  -4   4  12      207.30      193.79     14.74 o 
  -3   4  12      104.08       98.87      5.65 o 
  -2   4  12      525.33      590.71     21.39 o 
  -1   4  12       73.95       76.46      4.28 o 
   0   4  12       20.67       20.75      2.18 o 
   1   4  12       68.89       78.29      5.24 o 
   2   4  12      537.34      555.02     34.88 o 
   3   4  12      104.14       75.93     10.80 o 
   4   4  12      198.66      186.11     24.15 o 
   5   4  12       36.53       37.12     10.87 o 
   6   4  12      134.21      127.10     25.86 o 
  -6   5  12        2.21        7.88      5.15 o 
  -5   5  12      139.37      154.79     12.66 o 
  -4   5  12      154.06      167.73     12.58 o 
  -3   5  12      658.12      656.63     38.41 o 
  -2   5  12      113.01      109.34     10.02 o 
  -1   5  12      163.84      166.05      8.15 o 
   0   5  12        3.18        6.24      1.44 o 
   1   5  12      167.54      171.36      8.79 o 
   2   5  12      110.11      114.14     10.64 o 
   3   5  12      669.31      652.19     39.96 o 
   4   5  12      154.59      154.21     22.58 o 
   5   5  12      142.63      146.59     24.21 o 
   6   5  12        2.05        6.31      4.28 o 
  -5   6  12       24.85       22.11      7.29 o 
  -4   6  12      125.48      131.04     10.63 o 
  -3   6  12       53.58       47.71      5.43 o 
  -2   6  12       93.25       87.16      8.42 o 
  -1   6  12      386.74      390.15     24.70 o 
   0   6  12        0.01        3.02      1.76 o 
   1   6  12      391.83      397.82     20.64 o 
   2   6  12       86.35       68.74      8.23 o 
   3   6  12       53.13       55.20     10.32 o 
   4   6  12      126.22      143.00     17.35 o 
   5   6  12       23.82       22.34      9.16 o 
  -4   7  12        4.43        4.38      2.32 o 
  -3   7  12       36.50       34.67      7.38 o 
  -2   7  12       84.43       83.54      7.91 o 
  -1   7  12      241.37      233.01     10.99 o 
   0   7  12      532.69      576.90     28.05 o 
   1   7  12      241.90      235.65     21.43 o 
   2   7  12       81.45       87.84     17.63 o 
   3   7  12       35.82       31.10      8.73 o 
   4   7  12        4.36       15.52     15.89 o 
  -3   8  12       26.11       21.13      5.05 o 
  -2   8  12       18.29       18.39      4.38 o 
  -1   8  12      226.10      231.14     17.45 o 
   0   8  12       53.49       63.43     11.72 o 
   1   8  12      223.89      226.16     16.20 o 
   2   8  12       19.23       24.30      6.61 o 
   3   8  12       27.88       21.30     10.57 o 
  -2   9  12       20.23        9.95      3.98 o 
  -1   9  12        2.22        3.63      1.75 o 
   0   9  12        0.00       -0.17      2.55 o 
   1   9  12        1.90        8.43      3.54 o 
   2   9  12       20.73       11.92      4.94 o 
   1   0  13      208.78      259.95      8.13 o 
   2   0  13      753.15      806.74     29.61 o 
   3   0  13      615.72      587.85     24.29 o 
   4   0  13      412.56      427.87     16.35 o 
   5   0  13      236.77      230.40     13.69 o 
   6   0  13       10.43       10.71      3.21 o 
   7   0  13        5.14        7.67      9.11 o 
  -7   1  13       22.99       12.24      5.39 o 
  -6   1  13       25.32       25.07      7.33 o 
  -5   1  13       97.60      111.66      8.33 o 
  -4   1  13      137.61      126.40      6.53 o 
  -3   1  13      114.70       93.28      5.03 o 
  -2   1  13      855.48      884.48     29.32 o 
  -1   1  13     1681.73     1722.24     42.64 o 
   0   1  13     2222.10     2348.83     63.32 o 
   1   1  13     1693.67     1862.35     43.75 o 
   2   1  13      831.92      849.83     25.97 o 
   3   1  13      123.60      104.39      6.28 o 
   4   1  13      135.36      134.70      8.74 o 
   5   1  13       94.82      111.85     23.03 o 
   6   1  13       22.96       33.24     10.77 o 
   7   1  13       23.19       24.66     11.82 o 
  -7   2  13      116.57      137.91     15.92 o 
  -6   2  13       69.22       91.42      9.65 o 
  -5   2  13        1.73        5.35      5.61 o 
  -4   2  13       66.38       51.98      9.96 o 
  -3   2  13      134.92      127.02      6.69 o 
  -2   2  13      217.68      217.63      6.52 o 
  -1   2  13      263.78      264.34      8.02 o 
   0   2  13      406.22      372.14      9.03 o 
   1   2  13      279.35      271.44     12.18 o 
   2   2  13      213.75      225.41     14.08 o 
   3   2  13      139.73      143.35      6.68 o 
   4   2  13       62.58       60.28      5.04 o 
   5   2  13        1.40        6.60      6.05 o 
   6   2  13       70.07       70.97     15.44 o 
   7   2  13      117.36      123.38     20.50 o 
  -6   3  13        0.12        1.25      4.42 o 
  -5   3  13       91.60       95.43      8.35 o 
  -4   3  13      266.72      287.19     15.81 o 
  -3   3  13     1226.31     1200.48     36.41 o 
  -2   3  13      253.88      234.41      9.81 o 
  -1   3  13      431.59      464.62     13.91 o 
   0   3  13       25.93       18.85      2.84 o 
   1   3  13      440.31      455.75     14.27 o 
   2   3  13      245.37      231.63     11.61 o 
   3   3  13     1227.06     1305.90     45.41 o 
   4   3  13      258.14      252.58     16.04 o 
   5   3  13       92.49      109.48     27.43 o 
   6   3  13        0.13       -1.77      6.70 o 
  -6   4  13       16.61        4.65      3.28 o 
  -5   4  13      377.49      372.69     24.50 o 
  -4   4  13       11.64        9.22      2.48 o 
  -3   4  13       33.35       38.45      3.88 o 
  -2   4  13      156.39      173.40      8.22 o 
  -1   4  13      193.58      158.31      6.65 o 
   0   4  13       46.39       55.11      4.28 o 
   1   4  13      197.66      161.44     14.88 o 
   2   4  13      159.72      167.27     14.12 o 
   3   4  13       34.33       34.66      7.65 o 
   4   4  13       10.58       14.30      5.35 o 
   5   4  13      368.60      336.47     30.73 o 
   6   4  13       16.06       14.08      5.20 o 
  -6   5  13       50.32       45.79     20.57 o 
  -5   5  13      114.78      134.62      9.42 o 
  -4   5  13      286.48      278.23     16.63 o 
  -3   5  13      132.73      141.61      9.24 o 
  -2   5  13      518.71      503.58     26.38 o 
  -1   5  13       64.00       57.11      6.83 o 
   0   5  13      224.51      239.59      9.31 o 
   1   5  13       66.66       60.20      6.77 o 
   2   5  13      519.74      522.59     31.27 o 
   3   5  13      133.16      145.08     15.03 o 
   4   5  13      283.68      295.07     22.41 o 
   5   5  13      112.50      135.79     15.98 o 
   6   5  13       49.48       34.08     12.15 o 
  -5   6  13        6.50        4.56      3.07 o 
  -4   6  13       80.97       84.18     12.55 o 
  -3   6  13       46.18       41.27      4.86 o 
  -2   6  13       52.23       56.78      5.43 o 
  -1   6  13       50.48       65.09     11.18 o 
   0   6  13      399.64      398.11     23.93 o 
   1   6  13       48.07       63.37      8.99 o 
   2   6  13       52.68       47.71      6.43 o 
   3   6  13       44.06       36.49      8.41 o 
   4   6  13       83.98      102.73     13.94 o 
   5   6  13        6.59        1.28      3.60 o 
  -4   7  13       66.82       59.28     13.13 o 
  -3   7  13      129.67      149.93     10.86 o 
  -2   7  13      252.48      257.30     17.51 o 
  -1   7  13      122.87      137.07     15.51 o 
   0   7  13      538.06      551.06     21.94 o 
   1   7  13      120.18      129.04      9.71 o 
   2   7  13      251.70      204.78     14.97 o 
   3   7  13      129.98      144.58     30.91 o 
   4   7  13       66.72       77.67     20.84 o 
  -3   8  13       13.61       10.26      2.77 o 
  -2   8  13       21.54       23.48      5.40 o 
  -1   8  13       91.52       90.00     10.78 o 
   0   8  13       17.66       10.60      4.86 o 
   1   8  13       88.86       78.05     13.04 o 
   2   8  13       20.99       22.89      9.03 o 
   3   8  13       12.53       17.45     11.78 o 
  -2   9  13       19.45       19.14      6.09 o 
  -1   9  13       86.42       88.08     14.40 o 
   0   9  13        5.15        5.41      3.83 o 
   1   9  13       87.05       86.68     25.64 o 
   2   9  13       19.55       13.69      6.16 o 
   0   0  14      190.09      203.94     15.30 o 
   1   0  14     6321.01     6393.83    172.14 o 
   2   0  14      227.24      216.84     10.27 o 
   3   0  14      159.96      131.10      9.09 o 
   4   0  14       29.35       42.70      5.98 o 
   5   0  14       38.61       26.03     11.94 o 
   6   0  14        1.71        4.79      2.80 o 
   7   0  14      194.31      236.88     31.72 o 
  -7   1  14       54.47       33.35     13.23 o 
  -6   1  14       37.18       36.74      9.12 o 
  -5   1  14       39.81       40.28      9.04 o 
  -4   1  14      155.53      121.55      9.05 o 
  -3   1  14      176.07      179.09     10.03 o 
  -2   1  14      123.48      132.66      5.34 o 
  -1   1  14      271.50      281.18      6.43 o 
   0   1  14      198.21      159.67     11.51 o 
   1   1  14      271.73      285.77     12.45 o 
   2   1  14      124.48      135.74      6.27 o 
   3   1  14      174.29      207.11     10.55 o 
   4   1  14      155.78      143.26     10.16 o 
   5   1  14       41.18       41.79      9.49 o 
   6   1  14       36.81       35.14     11.34 o 
   7   1  14       53.92       51.46     15.69 o 
  -7   2  14       12.24       11.82      5.81 o 
  -6   2  14       51.23       48.25      9.70 o 
  -5   2  14       99.35       98.53      8.10 o 
  -4   2  14     1213.47     1192.88     60.07 o 
  -3   2  14      359.30      330.55     15.37 o 
  -2   2  14      970.37      925.60     24.00 o 
  -1   2  14       13.53       25.69      3.35 o 
   0   2  14       10.11        4.97      1.99 o 
   1   2  14       12.45       16.41      3.69 o 
   2   2  14      994.46      971.68     34.56 o 
   3   2  14      359.48      342.31     14.18 o 
   4   2  14     1215.00     1239.33     63.31 o 
   5   2  14      101.81      112.13     13.44 o 
   6   2  14       53.15       75.94     22.35 o 
   7   2  14       12.76       17.25     15.24 o 
  -6   3  14       75.41       78.33     10.97 o 
  -5   3  14       10.05       13.00     10.11 o 
  -4   3  14       27.05       30.48      4.65 o 
  -3   3  14      302.32      289.47     12.41 o 
  -2   3  14      224.18      222.16      8.51 o 
  -1   3  14      577.98      572.86     21.22 o 
   0   3  14       25.06       22.41      3.39 o 
   1   3  14      569.50      553.35     17.19 o 
   2   3  14      225.65      218.17     11.49 o 
   3   3  14      302.60      320.38     13.28 o 
   4   3  14       26.96       19.20      6.67 o 
   5   3  14        8.74        7.72      6.12 o 
   6   3  14       75.66      103.38      9.86 o 
  -6   4  14       13.22       10.79      3.43 o 
  -5   4  14       68.67       58.03     11.58 o 
  -4   4  14       12.99       15.12      3.82 o 
  -3   4  14      197.45      187.54     10.28 o 
  -2   4  14      593.38      602.26     21.18 o 
  -1   4  14     1078.42     1024.97     35.03 o 
   0   4  14      242.74      249.27      9.98 o 
   1   4  14     1090.77     1121.04     44.44 o 
   2   4  14      603.53      688.10     82.33 o 
   3   4  14      200.05      200.54     15.25 o 
   4   4  14       14.05       16.41      5.72 o 
   5   4  14       66.31       55.26     15.83 o 
   6   4  14       13.65       21.12     14.23 o 
  -6   5  14       14.29        1.75      7.55 o 
  -5   5  14        7.74        7.46      2.16 o 
  -4   5  14       24.98       18.00      4.86 o 
  -3   5  14      199.18      197.54     12.53 o 
  -2   5  14      640.68      619.12     32.39 o 
  -1   5  14       77.19       74.61      6.36 o 
   0   5  14      730.37      711.72     24.52 o 
   1   5  14       77.22       77.98      6.86 o 
   2   5  14      632.59      686.46     40.89 o 
   3   5  14      199.59      182.44     11.63 o 
   4   5  14       25.82       28.50      6.61 o 
   5   5  14        8.18       10.06      7.67 o 
   6   5  14       14.72       22.54     25.29 o 
  -5   6  14      103.85      106.26     14.79 o 
  -4   6  14       39.20       42.52      8.38 o 
  -3   6  14        6.42        6.48      1.66 o 
  -2   6  14      179.97      188.75      9.99 o 
  -1   6  14      411.37      405.85     20.90 o 
   0   6  14      193.00      183.76     13.86 o 
   1   6  14      415.61      394.54     23.73 o 
   2   6  14      179.11      180.48     23.19 o 
   3   6  14        6.41        5.85      2.32 o 
   4   6  14       35.98       25.48      7.75 o 
   5   6  14      104.21       80.04     25.06 o 
  -4   7  14       14.21       13.71      4.39 o 
  -3   7  14      405.11      430.99     23.97 o 
  -2   7  14      138.59      156.23     12.75 o 
  -1   7  14       55.21       58.82      8.59 o 
   0   7  14      167.09      165.55     17.20 o 
   1   7  14       52.15       53.33     10.01 o 
   2   7  14      141.24      184.21     15.88 o 
   3   7  14      410.34      419.80     32.46 o 
   4   7  14       13.93       12.30      6.13 o 
  -3   8  14       13.27        6.20      2.86 o 
  -2   8  14       14.69       16.95      6.19 o 
  -1   8  14       32.59       28.93      6.49 o 
   0   8  14       20.87       19.77      4.18 o 
   1   8  14       35.71       25.69      5.46 o 
   2   8  14       14.46       11.15      5.05 o 
   3   8  14       13.09        5.99      8.01 o 
  -1   9  14        9.64        7.43      2.27 o 
   0   9  14      230.50      256.24     26.07 o 
   1   9  14       10.09        6.31      3.58 o 
   1   0  15      160.93      131.14      4.86 o 
   2   0  15      466.14      390.19     13.43 o 
   3   0  15       52.79       48.71      2.85 o 
   4   0  15      481.55      501.87     30.49 o 
   5   0  15      117.05      105.62      6.34 o 
   6   0  15       73.22       87.72     12.01 o 
   7   0  15        0.84        6.80      5.89 o 
  -7   1  15        8.92        7.79      2.66 o 
  -6   1  15      123.48      117.02     10.93 o 
  -5   1  15       36.71       24.51     10.29 o 
  -4   1  15      676.35      709.56     50.83 o 
  -3   1  15      102.58      114.85      6.70 o 
  -2   1  15      242.91      236.37     25.24 o 
  -1   1  15     3894.21     4074.50     82.89 o 
   0   1  15      652.39      757.91     21.20 o 
   1   1  15     3841.79     4025.83     92.58 o 
   2   1  15      250.38      245.62     22.02 o 
   3   1  15      102.45      115.74      6.55 o 
   4   1  15      672.72      639.79     41.39 o 
   5   1  15       34.79       29.42      9.35 o 
   6   1  15      125.44      109.63     12.04 o 
   7   1  15        9.08       10.45      8.18 o 
  -6   2  15        9.74        8.40      3.50 o 
  -5   2  15       22.65       15.91      5.94 o 
  -4   2  15      203.19      183.84     11.13 o 
  -3   2  15        4.19        4.13      1.11 o 
  -2   2  15      541.71      576.24     19.53 o 
  -1   2  15     1819.95     1944.66     77.43 o 
   0   2  15     2542.05     2649.61     75.09 o 
   1   2  15     1810.57     2125.63     83.66 o 
   2   2  15      545.95      531.34     21.97 o 
   3   2  15        3.72        3.66      1.85 o 
   4   2  15      196.87      174.27     11.58 o 
   5   2  15       20.95       16.27      8.64 o 
   6   2  15       10.40        5.50      4.62 o 
  -6   3  15      156.57      163.69     15.54 o 
  -5   3  15       92.54       74.21     19.70 o 
  -4   3  15      433.26      504.95     28.98 o 
  -3   3  15      695.02      651.69     21.24 o 
  -2   3  15     1015.06     1008.08     31.43 o 
  -1   3  15     1153.27     1237.14     45.24 o 
   0   3  15      262.76      316.80     13.09 o 
   1   3  15     1156.05     1174.81     44.52 o 
   2   3  15     1018.42      985.94     48.13 o 
   3   3  15      677.88      701.71     25.72 o 
   4   3  15      440.88      489.78     31.53 o 
   5   3  15       97.19       91.45     32.88 o 
   6   3  15      155.25      187.57     20.58 o 
  -6   4  15      117.01       90.96     20.61 o 
  -5   4  15      164.74      156.45     17.48 o 
  -4   4  15       87.09       78.54     10.19 o 
  -3   4  15      625.44      607.51     27.74 o 
  -2   4  15       63.12       66.89      6.80 o 
  -1   4  15      881.29      874.77     30.74 o 
   0   4  15       49.99       56.48      4.04 o 
   1   4  15      880.83      865.56     34.85 o 
   2   4  15       66.24       61.72      5.80 o 
   3   4  15      605.36      577.84     38.64 o 
   4   4  15       88.62       69.28     17.84 o 
   5   4  15      164.81      204.70     56.26 o 
   6   4  15      116.37      125.55     19.35 o 
  -5   5  15       13.26       10.80      4.01 o 
  -4   5  15       14.65       13.13      4.27 o 
  -3   5  15      425.95      470.85     21.58 o 
  -2   5  15      469.01      473.92     25.26 o 
  -1   5  15      337.60      314.82     16.27 o 
   0   5  15      235.49      255.47     13.60 o 
   1   5  15      330.65      312.84     21.68 o 
   2   5  15      474.58      487.14     29.68 o 
   3   5  15      437.12      498.13     27.24 o 
   4   5  15       14.54        9.78      8.56 o 
   5   5  15       12.25       27.73      9.14 o 
  -5   6  15       30.15       31.04     10.35 o 
  -4   6  15       60.89       68.70     14.24 o 
  -3   6  15       24.78       20.22      3.93 o 
  -2   6  15      163.96      179.82     10.26 o 
  -1   6  15       13.97       14.04      3.40 o 
   0   6  15      272.89      279.09     18.99 o 
   1   6  15       13.28       12.65      3.82 o 
   2   6  15      170.49      155.12      8.99 o 
   3   6  15       24.51       17.37      6.35 o 
   4   6  15       60.18       50.60     12.30 o 
   5   6  15       30.77       17.76      8.05 o 
  -4   7  15       21.79       21.36      7.18 o 
  -3   7  15       44.12       36.23      6.53 o 
  -2   7  15      276.50      298.16     19.64 o 
  -1   7  15       64.34       62.59     10.89 o 
   0   7  15      316.04      301.63     20.29 o 
   1   7  15       62.64       57.91     10.68 o 
   2   7  15      271.06      283.41     23.37 o 
   3   7  15       43.98       51.28     16.19 o 
   4   7  15       21.24       20.91      6.86 o 
  -3   8  15       93.62      100.94     15.66 o 
  -2   8  15       13.09        9.39      3.62 o 
  -1   8  15      121.91      115.37     12.30 o 
   0   8  15        2.40        2.30      1.95 o 
   1   8  15      126.91       92.04     19.89 o 
   2   8  15       13.44       10.77      5.76 o 
   3   8  15       90.94       51.52     28.13 o 
  -1   9  15       69.33       61.54     12.06 o 
   0   9  15        0.48        2.86      3.68 o 
   1   9  15       70.31       60.88     15.37 o 
   0   0  16     1365.43     1521.54    181.43 o 
   1   0  16      552.76      598.69     17.19 o 
   2   0  16      117.95       84.57     18.56 o 
   3   0  16       37.09       36.20      7.95 o 
   4   0  16       11.52       12.92      4.91 o 
   5   0  16       63.66       74.57     13.30 o 
   6   0  16       39.27       29.91      9.08 o 
  -6   1  16        8.27        7.27      3.93 o 
  -5   1  16      129.30      123.59     21.51 o 
  -4   1  16       24.89       22.09      5.15 o 
  -3   1  16     1206.69     1143.42     39.54 o 
  -2   1  16     1240.46     1203.70     50.45 o 
  -1   1  16       78.04       82.90      8.69 o 
   0   1  16     1257.22     1233.86     36.50 o 
   1   1  16       69.54       67.71      9.45 o 
   2   1  16     1222.81     1198.82     50.58 o 
   3   1  16     1205.08     1201.58     48.77 o 
   4   1  16       23.95       20.19      4.56 o 
   5   1  16      133.79      164.99     10.05 o 
   6   1  16        8.64       18.32      9.97 o 
  -6   2  16       11.65       15.52      4.87 o 
  -5   2  16       47.22       32.02      7.68 o 
  -4   2  16       32.14       36.60      9.16 o 
  -3   2  16      111.77      111.36      6.06 o 
  -2   2  16      280.24      314.02     11.20 o 
  -1   2  16       52.19       49.58      4.07 o 
   0   2  16      346.61      363.77     21.66 o 
   1   2  16       54.08       60.24     12.02 o 
   2   2  16      279.82      302.67     20.83 o 
   3   2  16      119.26      114.25      7.63 o 
   4   2  16       32.66       36.45      9.61 o 
   5   2  16       49.54       34.79     13.69 o 
   6   2  16       11.41       13.06     18.17 o 
  -6   3  16      133.92      159.54     23.25 o 
  -5   3  16      143.85      143.11     14.61 o 
  -4   3  16       54.60       50.94      7.66 o 
  -3   3  16      990.31      978.56     50.57 o 
  -2   3  16     1212.61     1305.76     44.65 o 
  -1   3  16       92.84       89.34      7.13 o 
   0   3  16     2662.76     2661.63     92.68 o 
   1   3  16       88.78       95.39      8.65 o 
   2   3  16     1203.21     1204.69     47.53 o 
   3   3  16      994.50     1051.66    100.31 o 
   4   3  16       55.81       79.50     20.66 o 
   5   3  16      146.24      161.30     20.09 o 
   6   3  16      130.45      176.41     23.11 o 
  -6   4  16       22.20       15.52      6.25 o 
  -5   4  16       31.45       21.70      7.47 o 
  -4   4  16       67.67       60.17      9.94 o 
  -3   4  16      287.25      243.44     15.55 o 
  -2   4  16      131.23      143.66     10.59 o 
  -1   4  16      670.87      659.07     22.90 o 
   0   4  16       19.24       24.79      4.35 o 
   1   4  16      666.27      671.85     46.95 o 
   2   4  16      124.44      144.75     15.03 o 
   3   4  16      290.28      332.34     21.80 o 
   4   4  16       71.94       43.24     12.41 o 
   5   4  16       31.68       57.65     18.87 o 
   6   4  16       20.97       39.17     24.84 o 
  -5   5  16      184.02      178.72     13.58 o 
  -4   5  16       14.66        9.25      4.37 o 
  -3   5  16      193.03      200.33     10.02 o 
  -2   5  16       54.55       61.51      6.04 o 
  -1   5  16      293.64      273.73     14.41 o 
   0   5  16       41.18       50.70      6.50 o 
   1   5  16      299.88      289.26     18.59 o 
   2   5  16       54.17       53.37      9.76 o 
   3   5  16      200.91      212.07     11.08 o 
   4   5  16       14.53       16.78      6.44 o 
   5   5  16      185.50      254.90     21.16 o 
  -5   6  16       19.14       22.58      9.58 o 
  -4   6  16       62.10       62.82     12.55 o 
  -3   6  16       40.65       35.94      7.31 o 
  -2   6  16       96.42       94.78      7.41 o 
  -1   6  16       79.22       84.70      5.43 o 
   0   6  16      123.27      125.03      8.07 o 
   1   6  16       74.85       58.39      7.25 o 
   2   6  16       98.07       89.80      8.44 o 
   3   6  16       41.73       29.36      7.46 o 
   4   6  16       63.61       36.14     22.18 o 
   5   6  16       18.46       13.40      4.52 o 
  -4   7  16       48.73       36.92     11.38 o 
  -3   7  16       19.56       16.15      5.56 o 
  -2   7  16      175.57      182.97     14.84 o 
  -1   7  16       56.99       45.63      7.49 o 
   0   7  16      339.22      320.06     22.86 o 
   1   7  16       57.03       44.88      9.21 o 
   2   7  16      176.96      199.08     29.11 o 
   3   7  16       19.62       17.80      6.19 o 
   4   7  16       48.10       43.68     14.71 o 
  -3   8  16       41.28       26.14     10.61 o 
  -2   8  16       62.79       45.61     10.96 o 
  -1   8  16      398.80      466.35     27.37 o 
   0   8  16        4.43        4.97      2.77 o 
   1   8  16      401.68      459.35     27.37 o 
   2   8  16       61.82       45.03     11.25 o 
   3   8  16       41.33       39.41     28.04 o 
   0   9  16       41.40       31.17      9.11 o 
   1   0  17      409.22      403.97     19.05 o 
   2   0  17      204.19      213.15     10.84 o 
   3   0  17      882.86      846.32     45.03 o 
   4   0  17       22.81       14.55      6.31 o 
   5   0  17      333.85      341.01     25.59 o 
   6   0  17       57.56       47.45     12.23 o 
  -6   1  17       97.92      129.47     11.45 o 
  -5   1  17       30.07       41.51     10.07 o 
  -4   1  17       51.85       54.53      9.83 o 
  -3   1  17       15.80       17.08      5.07 o 
  -2   1  17       34.89       26.77      4.17 o 
  -1   1  17        9.06       11.33      2.80 o 
   0   1  17      382.20      420.97     21.11 o 
   1   1  17        9.69       10.09      1.55 o 
   2   1  17       33.04       31.98      6.46 o 
   3   1  17       16.86       17.73      4.92 o 
   4   1  17       51.98       70.53     17.86 o 
   5   1  17       30.95       16.83      7.97 o 
   6   1  17       98.79      103.14      9.29 o 
  -6   2  17       32.63       27.80     15.10 o 
  -5   2  17       21.33       21.38      6.30 o 
  -4   2  17      156.71      134.43     11.36 o 
  -3   2  17       89.41       80.03      5.38 o 
  -2   2  17      289.78      274.92     10.84 o 
  -1   2  17      393.88      431.23     19.34 o 
   0   2  17     4030.87     4240.24    133.06 o 
   1   2  17      391.76      406.01     20.14 o 
   2   2  17      303.48      268.47     13.19 o 
   3   2  17       87.04       76.80     10.30 o 
   4   2  17      159.50      135.91     13.14 o 
   5   2  17       21.86       19.98      8.35 o 
   6   2  17       32.09       25.10      9.83 o 
  -6   3  17        1.16        0.48      2.21 o 
  -5   3  17       39.15       36.34      6.77 o 
  -4   3  17       38.78       32.35      7.20 o 
  -3   3  17        1.55        2.31      1.42 o 
  -2   3  17      169.53      150.22     13.32 o 
  -1   3  17      207.54      232.96     17.47 o 
   0   3  17      392.99      436.87     21.53 o 
   1   3  17      209.93      196.72      9.93 o 
   2   3  17      166.56      146.27      7.47 o 
   3   3  17        2.52        7.64      4.66 o 
   4   3  17       39.00       32.26      8.00 o 
   5   3  17       40.78       40.91     14.05 o 
   6   3  17        1.20        0.56      4.14 o 
  -6   4  17       28.84       12.90      4.54 o 
  -5   4  17       68.45       84.24     14.70 o 
  -4   4  17       40.32       33.40      8.53 o 
  -3   4  17      261.23      235.25     14.89 o 
  -2   4  17      837.30      883.63     44.62 o 
  -1   4  17     1206.35     1325.06     45.31 o 
   0   4  17      128.79      131.54      6.33 o 
   1   4  17     1216.45     1202.35     67.85 o 
   2   4  17      829.35      812.01     49.30 o 
   3   4  17      265.43      262.70     18.44 o 
   4   4  17       39.18       41.61      8.53 o 
   5   4  17       68.61       47.17     21.68 o 
   6   4  17       30.19       28.59     23.97 o 
  -5   5  17        6.85        7.63      3.29 o 
  -4   5  17       67.86       74.83     14.61 o 
  -3   5  17        9.02        5.27      2.53 o 
  -2   5  17        6.96        5.98      2.56 o 
  -1   5  17       24.80       27.05      3.96 o 
   0   5  17        0.04        1.44      1.57 o 
   1   5  17       23.20       31.49      6.97 o 
   2   5  17        9.00        4.87      3.98 o 
   3   5  17       10.13        7.56      3.54 o 
   4   5  17       68.79       57.39     17.04 o 
   5   5  17        7.87        8.82      4.03 o 
  -5   6  17       28.77       25.78     12.04 o 
  -4   6  17      265.92      295.70     17.04 o 
  -3   6  17      215.64      210.78     18.40 o 
  -2   6  17      179.65      161.69     13.90 o 
  -1   6  17       39.46       42.69      7.07 o 
   0   6  17       43.15       79.79      8.31 o 
   1   6  17       41.18       47.85      8.66 o 
   2   6  17      179.49      186.98     13.75 o 
   3   6  17      220.39      240.82     20.67 o 
   4   6  17      264.30      291.80     15.80 o 
   5   6  17       27.49       21.22     15.59 o 
  -4   7  17        1.09        3.33      3.15 o 
  -3   7  17       12.01        8.02      3.48 o 
  -2   7  17       71.78       65.01     11.29 o 
  -1   7  17      221.86      243.69     21.65 o 
   0   7  17       27.22       28.79      5.97 o 
   1   7  17      224.93      213.42     16.77 o 
   2   7  17       73.72       70.31     25.88 o 
   3   7  17       10.98        6.82      3.71 o 
   4   7  17        1.49        7.36      3.95 o 
  -3   8  17       68.26       81.33     21.17 o 
  -2   8  17       46.78       40.64     12.17 o 
  -1   8  17       83.47       86.45     10.08 o 
   0   8  17       12.91        7.08      3.48 o 
   1   8  17       81.98       74.97     18.71 o 
   2   8  17       45.01       33.85     13.18 o 
   3   8  17       69.62       42.86     27.88 o 
   0   0  18      855.60      886.50     37.48 o 
   1   0  18      844.34      727.53     31.89 o 
   2   0  18       89.98       94.32      7.95 o 
   3   0  18      248.37      215.49     11.65 o 
   4   0  18       31.78       28.57      8.16 o 
   5   0  18      253.41      235.21     17.35 o 
   6   0  18        8.31       15.21      6.38 o 
  -6   1  18       13.14       11.80      4.63 o 
  -5   1  18       36.71       40.76     12.83 o 
  -4   1  18      341.29      322.00     20.64 o 
  -3   1  18      329.40      336.39     16.50 o 
  -2   1  18      912.19      853.32     42.18 o 
  -1   1  18      263.45      265.40      8.15 o 
   0   1  18        9.29        9.36      2.58 o 
   1   1  18      265.60      258.65      8.03 o 
   2   1  18      884.24      806.55     36.46 o 
   3   1  18      327.06      305.52     15.41 o 
   4   1  18      342.34      345.53     21.02 o 
   5   1  18       37.24       33.14     15.40 o 
   6   1  18       14.25       16.79      8.08 o 
  -6   2  18       28.94       29.93      8.89 o 
  -5   2  18       68.58       74.02     19.97 o 
  -4   2  18      102.15       99.10     10.57 o 
  -3   2  18      293.58      273.02     17.82 o 
  -2   2  18     1569.09     1656.55     50.71 o 
  -1   2  18      441.90      457.19     16.87 o 
   0   2  18       88.18      107.52     10.11 o 
   1   2  18      451.56      492.29     27.03 o 
   2   2  18     1568.32     1622.54     55.99 o 
   3   2  18      288.39      236.97     14.01 o 
   4   2  18       96.93       86.11     19.47 o 
   5   2  18       67.79       69.47     16.17 o 
   6   2  18       30.30       30.30     11.47 o 
  -6   3  18        7.73       11.37      4.29 o 
  -5   3  18       40.32       38.76     12.33 o 
  -4   3  18      124.35      110.39      9.84 o 
  -3   3  18      116.26      116.37      8.73 o 
  -2   3  18      214.69      224.93      9.18 o 
  -1   3  18     1364.05     1467.86     49.32 o 
   0   3  18      192.00      182.75      7.61 o 
   1   3  18     1374.09     1302.08     62.61 o 
   2   3  18      217.11      218.38     14.77 o 
   3   3  18      124.51      127.84     12.64 o 
   4   3  18      125.43      129.19     11.44 o 
   5   3  18       39.77       40.46     12.43 o 
   6   3  18        8.09        8.74      5.70 o 
  -6   4  18        3.33        4.90      2.13 o 
  -5   4  18        1.24        0.24      3.06 o 
  -4   4  18      181.67      200.53     14.43 o 
  -3   4  18       61.96       63.68      6.67 o 
  -2   4  18       99.20       90.79      9.17 o 
  -1   4  18      663.33      614.63     31.70 o 
   0   4  18       13.32        8.38      2.97 o 
   1   4  18      686.39      743.54     44.14 o 
   2   4  18       99.89      102.48     12.99 o 
   3   4  18       59.96       69.19      7.92 o 
   4   4  18      179.98      167.72     17.18 o 
   5   4  18        1.85       11.56      7.24 o 
   6   4  18        3.33        1.69      9.27 o 
  -5   5  18       16.63       13.45      4.74 o 
  -4   5  18      111.25      132.79     33.60 o 
  -3   5  18       23.39       16.25      4.30 o 
  -2   5  18      164.93      162.56      8.25 o 
  -1   5  18       60.79       62.81      6.13 o 
   0   5  18      986.60      990.79     49.98 o 
   1   5  18       62.23       71.98      8.19 o 
   2   5  18      166.16      156.92     15.23 o 
   3   5  18       23.31       16.34      8.24 o 
   4   5  18      113.49      112.24     14.31 o 
   5   5  18       16.02       25.25      9.09 o 
  -4   6  18      110.32       98.53     13.11 o 
  -3   6  18        8.19        6.86      3.12 o 
  -2   6  18       51.12       40.73      7.71 o 
  -1   6  18      232.02      220.62      8.50 o 
   0   6  18       20.97       16.13      3.66 o 
   1   6  18      225.37      230.79     24.25 o 
   2   6  18       48.63       53.94     11.97 o 
   3   6  18        8.87        7.18      3.74 o 
   4   6  18      111.74      114.22     13.51 o 
  -4   7  18        5.43        6.78      4.41 o 
  -3   7  18       55.64       54.63     15.74 o 
  -2   7  18       88.46       93.68     17.37 o 
  -1   7  18      146.44      123.58     15.38 o 
   0   7  18       43.95       38.73      6.74 o 
   1   7  18      145.95      163.83     18.93 o 
   2   7  18       88.76      102.47     33.68 o 
   3   7  18       54.42       55.07      8.92 o 
   4   7  18        5.43        2.48      3.35 o 
  -2   8  18       36.85       36.22     13.37 o 
  -1   8  18      108.84       88.08      9.73 o 
   0   8  18      273.08      322.88     30.08 o 
   1   8  18      107.42       94.83      8.27 o 
   2   8  18       39.56       35.01     11.62 o 
   1   0  19      360.86      389.36     13.98 o 
   2   0  19       26.65       28.47     10.19 o 
   3   0  19        3.31        6.02      3.63 o 
   4   0  19        7.62        3.77      5.38 o 
   5   0  19       18.91       32.63     11.03 o 
   6   0  19        0.09       10.47      8.58 o 
  -6   1  19       23.51       17.70      6.60 o 
  -5   1  19       40.57       66.59     13.94 o 
  -4   1  19       29.19       39.67      8.14 o 
  -3   1  19      211.16      238.24     16.80 o 
  -2   1  19      600.11      631.07     26.52 o 
  -1   1  19      907.59      930.62     28.33 o 
   0   1  19      287.93      252.26     13.60 o 
   1   1  19      923.89      861.72     33.02 o 
   2   1  19      625.28      680.82     29.96 o 
   3   1  19      212.80      201.56     13.34 o 
   4   1  19       29.90       28.06      5.50 o 
   5   1  19       41.67       42.50     11.87 o 
   6   1  19       22.81       26.19     13.67 o 
  -6   2  19       14.45       12.30      5.76 o 
  -5   2  19        9.18        8.09      4.13 o 
  -4   2  19      222.48      217.23     13.07 o 
  -3   2  19      101.95      108.03     12.41 o 
  -2   2  19      262.44      293.22     13.85 o 
  -1   2  19        5.46        3.16      1.05 o 
   0   2  19      461.47      480.43     16.88 o 
   1   2  19        5.86        3.41      2.36 o 
   2   2  19      260.40      280.10     13.79 o 
   3   2  19       98.25       94.99      7.33 o 
   4   2  19      225.37      248.56     39.03 o 
   5   2  19       10.16       17.79      9.33 o 
   6   2  19       14.17       23.84     20.67 o 
  -6   3  19       12.41        7.37      3.89 o 
  -5   3  19      210.55      241.27     19.38 o 
  -4   3  19      151.31      148.00     26.83 o 
  -3   3  19      519.13      553.05     37.10 o 
  -2   3  19      471.30      475.02     30.24 o 
  -1   3  19       12.93       11.07      3.41 o 
   0   3  19      153.32      148.06      6.93 o 
   1   3  19       13.75       10.10      4.78 o 
   2   3  19      458.73      458.87     24.34 o 
   3   3  19      500.51      516.08     43.23 o 
   4   3  19      153.96      169.16     12.56 o 
   5   3  19      204.60      250.50     23.16 o 
   6   3  19       13.36       35.20     40.43 o 
  -5   4  19       21.36       10.92      5.02 o 
  -4   4  19       40.61       39.27     13.21 o 
  -3   4  19      208.28      209.46     14.66 o 
  -2   4  19      599.23      619.23     36.76 o 
  -1   4  19      253.09      225.33     12.55 o 
   0   4  19       15.17       17.44      3.75 o 
   1   4  19      247.58      239.49     15.25 o 
   2   4  19      606.23      584.99     57.42 o 
   3   4  19      211.50      241.47     17.26 o 
   4   4  19       39.56       32.44      9.96 o 
   5   4  19       21.88       18.84     13.04 o 
  -5   5  19       66.52       79.10     28.86 o 
  -4   5  19        3.58        1.23      4.72 o 
  -3   5  19        1.16        0.39      3.99 o 
  -2   5  19       99.21      118.78      9.33 o 
  -1   5  19      168.52      165.10     10.60 o 
   0   5  19      828.22      912.07     44.60 o 
   1   5  19      165.09      179.23     15.67 o 
   2   5  19      103.90      114.71     15.72 o 
   3   5  19        1.37        1.25      3.95 o 
   4   5  19        3.49        1.80      2.64 o 
   5   5  19       66.59       77.73     13.89 o 
  -4   6  19       51.60       51.99     16.42 o 
  -3   6  19       52.75       51.14      9.20 o 
  -2   6  19       40.10       37.02      9.30 o 
  -1   6  19       28.92       29.61      5.35 o 
   0   6  19      102.48       98.59      9.14 o 
   1   6  19       31.31       23.79      9.67 o 
   2   6  19       37.99       33.60     10.52 o 
   3   6  19       52.41       37.60     12.30 o 
   4   6  19       51.54       38.11      9.91 o 
  -3   7  19       65.95       57.76     13.55 o 
  -2   7  19      107.93      108.16     12.71 o 
  -1   7  19       56.05       51.00      9.22 o 
   0   7  19        1.23        2.33      2.06 o 
   1   7  19       54.26       52.26     12.71 o 
   2   7  19      106.44       79.59     27.11 o 
   3   7  19       65.50       68.90      8.32 o 
  -2   8  19      104.60      101.35     16.17 o 
  -1   8  19       41.15       21.71      6.24 o 
   0   8  19        0.25        3.60      1.70 o 
   1   8  19       38.65       20.52      8.24 o 
   2   8  19      106.29       83.01     14.72 o 
   0   0  20     1443.91     1475.38     76.82 o 
   1   0  20        8.39        9.79      4.70 o 
   2   0  20      573.67      642.31     24.37 o 
   3   0  20       20.37       15.66      4.14 o 
   4   0  20        6.11        4.32      3.42 o 
   5   0  20      163.17      184.17     17.03 o 
   6   0  20      126.09      127.11     17.50 o 
  -6   1  20      112.77      121.68     10.05 o 
  -5   1  20       63.68       75.09     10.28 o 
  -4   1  20       69.13       76.12      8.12 o 
  -3   1  20      135.21      168.43     17.52 o 
  -2   1  20       41.11       23.66      6.71 o 
  -1   1  20      597.79      691.64     21.89 o 
   0   1  20      353.13      314.26     13.19 o 
   1   1  20      604.04      690.95     25.26 o 
   2   1  20       41.38       30.03      5.88 o 
   3   1  20      140.42      150.01     11.26 o 
   4   1  20       69.82       62.10      9.79 o 
   5   1  20       61.53       65.25     14.19 o 
   6   1  20      114.43      107.04     16.52 o 
  -6   2  20       19.56       14.35      6.50 o 
  -5   2  20       97.63       98.15     10.53 o 
  -4   2  20       19.57       23.08      7.42 o 
  -3   2  20      446.21      478.27     34.50 o 
  -2   2  20       24.36       23.51      4.36 o 
  -1   2  20      279.13      257.75      9.75 o 
   0   2  20      135.43      125.60      6.09 o 
   1   2  20      278.36      271.29     11.47 o 
   2   2  20       24.09       31.93      6.90 o 
   3   2  20      455.45      480.02     29.20 o 
   4   2  20       18.33       20.21      6.21 o 
   5   2  20       99.72       75.08     17.97 o 
   6   2  20       19.54       30.22     11.48 o 
  -6   3  20       20.59       14.16      6.64 o 
  -5   3  20       10.49        8.00      4.30 o 
  -4   3  20        0.92        7.60      4.20 o 
  -3   3  20      142.18      171.67     17.49 o 
  -2   3  20      236.72      226.09     14.90 o 
  -1   3  20      624.17      632.71     22.41 o 
   0   3  20      173.85      163.86      6.99 o 
   1   3  20      625.59      639.51     23.40 o 
   2   3  20      253.02      241.50     14.51 o 
   3   3  20      137.64      141.07     12.62 o 
   4   3  20        1.20        7.77      4.32 o 
   5   3  20       10.03       19.46      8.45 o 
   6   3  20       21.22       36.05     10.55 o 
  -5   4  20        5.50        5.96      4.94 o 
  -4   4  20       10.18        9.36      3.92 o 
  -3   4  20       74.19       42.82     13.64 o 
  -2   4  20      108.72      112.29      9.34 o 
  -1   4  20       48.22       49.64      8.15 o 
   0   4  20      622.19      637.19     32.61 o 
   1   4  20       49.90       49.30      8.95 o 
   2   4  20      107.56       98.44     10.92 o 
   3   4  20       79.63       73.70      7.02 o 
   4   4  20        9.53       15.91      9.13 o 
   5   4  20        6.82       10.26      5.50 o 
  -5   5  20       23.86       10.05      5.51 o 
  -4   5  20       48.35       43.95     15.85 o 
  -3   5  20      191.23      195.29     18.07 o 
  -2   5  20       31.58       24.72      5.62 o 
  -1   5  20      431.67      434.36     19.74 o 
   0   5  20       69.71       61.43      5.87 o 
   1   5  20      418.28      467.00     26.90 o 
   2   5  20       32.96       26.47      6.72 o 
   3   5  20      183.91      190.93     23.01 o 
   4   5  20       46.99       44.83     11.31 o 
   5   5  20       22.38       30.73      9.52 o 
  -4   6  20      192.60      170.95     26.51 o 
  -3   6  20       43.24       33.57     10.33 o 
  -2   6  20      257.05      259.56     25.55 o 
  -1   6  20       18.24       17.36      4.04 o 
   0   6  20      123.32      141.05     11.77 o 
   1   6  20       18.50       20.77      7.06 o 
   2   6  20      252.32      284.08     22.42 o 
   3   6  20       44.19       31.90     11.48 o 
   4   6  20      190.75      192.29     35.14 o 
  -3   7  20        4.03        6.76      4.01 o 
  -2   7  20      106.57      110.46     11.73 o 
  -1   7  20       27.28       31.68      6.26 o 
   0   7  20      257.91      270.93     19.15 o 
   1   7  20       26.99       23.32      7.59 o 
   2   7  20      109.50       78.46     36.32 o 
   3   7  20        4.20        7.67      3.15 o 
  -2   8  20        9.09       12.73      6.12 o 
  -1   8  20      220.72      243.67     30.79 o 
   0   8  20        0.43        6.90      3.12 o 
   1   8  20      222.12      270.86     28.63 o 
   2   8  20        8.69        7.08      2.46 o 
   1   0  21      700.41      756.74     31.83 o 
   2   0  21        7.05        6.26      4.22 o 
   3   0  21      505.38      490.86     26.68 o 
   4   0  21      628.84      661.94     28.93 o 
   5   0  21      168.23      186.15     22.66 o 
   6   0  21       51.62       63.23     16.13 o 
  -6   1  21       13.79       13.30      4.89 o 
  -5   1  21       76.15       58.08     11.66 o 
  -4   1  21        3.30        3.82      3.16 o 
  -3   1  21       11.12        5.89      3.39 o 
  -2   1  21       47.30       48.55      7.38 o 
  -1   1  21       58.72       50.37      3.66 o 
   0   1  21      335.31      337.77     13.15 o 
   1   1  21       61.03       67.82      8.45 o 
   2   1  21       48.75       55.43     10.18 o 
   3   1  21       12.13       11.19      4.24 o 
   4   1  21        3.33        2.20      1.82 o 
   5   1  21       75.93       45.29     12.50 o 
   6   1  21       13.91        6.64      6.39 o 
  -6   2  21       72.06       63.43     18.86 o 
  -5   2  21       52.02       45.01      8.77 o 
  -4   2  21       29.73       28.51      5.66 o 
  -3   2  21      199.67      208.00     15.84 o 
  -2   2  21     1686.99     1644.27    237.54 o 
  -1   2  21      551.01      629.17     20.15 o 
   0   2  21     2080.82     2082.61     83.38 o 
   1   2  21      536.17      587.22     22.07 o 
   2   2  21     1665.48     1784.02     90.00 o 
   3   2  21      203.92      210.32     13.55 o 
   4   2  21       30.05       30.73     13.89 o 
   5   2  21       52.45       56.03     15.37 o 
   6   2  21       71.27       78.42     20.52 o 
  -5   3  21       46.50       40.14      8.34 o 
  -4   3  21       56.51       60.76     15.10 o 
  -3   3  21       49.26       40.72     12.84 o 
  -2   3  21        0.34        1.16      3.21 o 
  -1   3  21      274.50      276.62     13.40 o 
   0   3  21      298.81      302.20     21.49 o 
   1   3  21      273.17      274.81     25.12 o 
   2   3  21        0.10        2.65      3.38 o 
   3   3  21       49.33       57.44     10.41 o 
   4   3  21       56.64       45.84     12.52 o 
   5   3  21       45.71       41.33     10.71 o 
  -5   4  21       74.43       84.32     15.78 o 
  -4   4  21      151.87      166.54     13.95 o 
  -3   4  21      600.67      606.67     35.29 o 
  -2   4  21      298.58      316.55     17.15 o 
  -1   4  21      101.81       94.15      8.70 o 
   0   4  21      919.61      923.72     46.96 o 
   1   4  21       95.37      105.37     12.03 o 
   2   4  21      292.03      338.24     19.68 o 
   3   4  21      602.42      619.94     42.09 o 
   4   4  21      148.08      176.23     22.05 o 
   5   4  21       76.40       96.00     16.52 o 
  -5   5  21       54.39       48.49     17.32 o 
  -4   5  21       35.43       30.84     12.24 o 
  -3   5  21       99.38      119.41     16.43 o 
  -2   5  21       64.25       62.08     13.04 o 
  -1   5  21      166.21      155.99      7.83 o 
   0   5  21      267.10      265.42     15.06 o 
   1   5  21      167.84      192.64     24.76 o 
   2   5  21       60.69       54.91     11.79 o 
   3   5  21       99.11       93.18     12.63 o 
   4   5  21       37.46       30.51      8.50 o 
   5   5  21       54.23       39.93     10.62 o 
  -4   6  21       14.70       11.21      7.63 o 
  -3   6  21      237.17      285.34     18.79 o 
  -2   6  21       55.04       43.39      8.35 o 
  -1   6  21       97.59       99.41      9.00 o 
   0   6  21       47.29       25.93      8.60 o 
   1   6  21       94.49       82.56     27.05 o 
   2   6  21       53.38       53.58     14.58 o 
   3   6  21      235.85      152.09     41.76 o 
   4   6  21       13.72        8.72      5.04 o 
  -3   7  21       17.79       12.16      7.71 o 
  -2   7  21       51.17       42.29     10.78 o 
  -1   7  21      130.03      121.10      9.38 o 
   0   7  21       38.53       30.65      7.46 o 
   1   7  21      126.08      115.33     10.85 o 
   2   7  21       50.10       45.10     22.89 o 
   3   7  21       18.18       11.97      7.05 o 
  -1   8  21       27.61       21.04      8.02 o 
   0   8  21       37.18       31.11      8.36 o 
   1   8  21       29.50       24.05      6.53 o 
   0   0  22       36.91       37.66     11.66 o 
   1   0  22      675.18      690.82     26.58 o 
   2   0  22      123.21      107.02      8.74 o 
   3   0  22       79.10       83.60     12.01 o 
   4   0  22       13.08       13.77      4.62 o 
   5   0  22        8.65       11.98      4.96 o 
   6   0  22       78.97       62.06     21.58 o 
  -6   1  22       16.03       21.38      6.90 o 
  -5   1  22       44.65       29.24      6.92 o 
  -4   1  22      156.64      173.69     23.44 o 
  -3   1  22      205.71      215.42     15.70 o 
  -2   1  22      442.26      447.45     24.36 o 
  -1   1  22      330.51      388.29     18.22 o 
   0   1  22       36.18       26.73      4.77 o 
   1   1  22      324.03      352.80     18.19 o 
   2   1  22      452.74      493.77     28.68 o 
   3   1  22      202.20      218.88     16.47 o 
   4   1  22      159.39      164.07     13.71 o 
   5   1  22       45.55       48.53     13.60 o 
   6   1  22       16.28       24.48     10.77 o 
  -6   2  22       77.75       66.86     16.99 o 
  -5   2  22        5.53       10.10      4.21 o 
  -4   2  22      423.95      446.06     30.52 o 
  -3   2  22       38.13       21.48      6.96 o 
  -2   2  22      440.13      434.63     35.69 o 
  -1   2  22      253.72      237.44     13.93 o 
   0   2  22     1160.25     1171.42     48.65 o 
   1   2  22      250.25      265.23     16.22 o 
   2   2  22      442.11      496.38     36.38 o 
   3   2  22       38.20       28.38      7.73 o 
   4   2  22      425.38      440.73     31.84 o 
   5   2  22        5.47       12.88      6.82 o 
   6   2  22       76.14       90.81     21.23 o 
  -5   3  22       60.90       49.96     11.91 o 
  -4   3  22       12.06       11.19      3.44 o 
  -3   3  22      154.95      146.93      9.20 o 
  -2   3  22      296.57      286.93     47.44 o 
  -1   3  22      584.79      588.98     35.34 o 
   0   3  22      275.10      250.87     12.47 o 
   1   3  22      593.53      547.43     28.86 o 
   2   3  22      297.27      302.02     17.03 o 
   3   3  22      149.37      160.12     19.76 o 
   4   3  22       11.64       12.42      6.92 o 
   5   3  22       61.02       62.33     13.49 o 
  -5   4  22       51.18       58.71     17.75 o 
  -4   4  22       28.75       24.31      7.62 o 
  -3   4  22      241.13      276.27     23.63 o 
  -2   4  22      202.54      198.52     11.41 o 
  -1   4  22      570.11      589.83     34.71 o 
   0   4  22       41.77       38.69      8.48 o 
   1   4  22      555.54      573.10     38.55 o 
   2   4  22      200.45      200.10     14.76 o 
   3   4  22      237.82      199.76     15.99 o 
   4   4  22       29.40       29.97     10.13 o 
   5   4  22       50.18       75.10     16.45 o 
  -4   5  22      224.52      261.48     26.40 o 
  -3   5  22       77.21       56.80     16.04 o 
  -2   5  22      223.93      233.47     16.93 o 
  -1   5  22       60.57       58.76     10.97 o 
   0   5  22       12.01       11.86      5.74 o 
   1   5  22       61.31       28.80     15.87 o 
   2   5  22      226.84      221.52     20.03 o 
   3   5  22       74.70       75.94     10.87 o 
   4   5  22      224.34      202.72     15.76 o 
  -4   6  22       20.63       17.96      8.27 o 
  -3   6  22      132.43      111.44     29.46 o 
  -2   6  22       28.74       24.06      6.93 o 
  -1   6  22       75.14       62.98     12.96 o 
   0   6  22      108.19      115.23     14.21 o 
   1   6  22       75.16       77.59     20.45 o 
   2   6  22       27.86       10.42      7.02 o 
   3   6  22      131.13      102.63     31.72 o 
   4   6  22       19.84       26.20      6.86 o 
  -3   7  22       34.75       22.07      8.53 o 
  -2   7  22       18.53        6.67      7.76 o 
  -1   7  22      148.71      155.07     16.05 o 
   0   7  22       76.61       89.88     12.32 o 
   1   7  22      149.65      144.07     25.22 o 
   2   7  22       17.16        8.25      6.36 o 
   3   7  22       32.48       22.82      7.64 o 
   0   8  22       68.86       67.40     17.79 o 
   1   0  23        6.96        8.18      3.19 o 
   2   0  23      113.32       97.25      9.08 o 
   3   0  23        7.39        5.02      3.14 o 
   4   0  23       92.75       72.47     13.83 o 
   5   0  23        2.11        5.09      3.75 o 
   6   0  23       17.61       14.57     11.19 o 
  -6   1  23        4.86        8.94      5.17 o 
  -5   1  23       98.26      138.88     22.95 o 
  -4   1  23      151.33      170.72     19.13 o 
  -3   1  23      148.83      157.00     13.61 o 
  -2   1  23      569.83      585.80     33.61 o 
  -1   1  23      952.37      883.12     53.05 o 
   0   1  23      639.47      757.98     46.40 o 
   1   1  23      940.23      899.78     45.90 o 
   2   1  23      557.59      565.80     31.52 o 
   3   1  23      142.06      119.35      8.36 o 
   4   1  23      153.65      178.58     12.70 o 
   5   1  23       95.80      102.42     22.80 o 
   6   1  23        5.03       15.38      7.59 o 
  -5   2  23       73.06       76.90     16.23 o 
  -4   2  23       39.42       28.80      6.10 o 
  -3   2  23      153.39      167.13     12.53 o 
  -2   2  23       17.84       18.34      5.95 o 
  -1   2  23      998.62      964.04     57.35 o 
   0   2  23      181.86      224.71     15.25 o 
   1   2  23     1006.75     1099.66     56.02 o 
   2   2  23       18.83       18.82      4.94 o 
   3   2  23      151.41      158.41     13.44 o 
   4   2  23       39.34       38.11      9.40 o 
   5   2  23       75.56       54.73     17.34 o 
  -5   3  23       81.10       63.33     14.06 o 
  -4   3  23      350.03      406.42     31.39 o 
  -3   3  23      129.18      133.31     10.39 o 
  -2   3  23      274.20      300.43     33.70 o 
  -1   3  23      234.89      244.02     17.31 o 
   0   3  23      221.07      263.94     17.35 o 
   1   3  23      227.60      247.93     16.09 o 
   2   3  23      288.82      269.26     15.05 o 
   3   3  23      133.38      139.05     20.28 o 
   4   3  23      346.44      358.22     29.78 o 
   5   3  23       82.44      103.75     27.70 o 
  -5   4  23       14.97       17.25      5.17 o 
  -4   4  23       45.72       39.89     11.83 o 
  -3   4  23      209.71      202.72     19.00 o 
  -2   4  23       48.15       51.88     12.56 o 
  -1   4  23        7.43        4.07      2.13 o 
   0   4  23      456.55      453.10     20.85 o 
   1   4  23        7.71        6.49      3.03 o 
   2   4  23       44.87       43.13      7.80 o 
   3   4  23      211.50      197.39     20.26 o 
   4   4  23       45.83       33.97     10.25 o 
   5   4  23       15.18       18.86      7.20 o 
  -4   5  23       48.89       34.79     11.89 o 
  -3   5  23       35.45       23.97     10.61 o 
  -2   5  23       62.26       60.03     14.30 o 
  -1   5  23      568.76      601.51     40.87 o 
   0   5  23       22.90       20.91      4.56 o 
   1   5  23      570.58      536.74     35.53 o 
   2   5  23       62.44       61.82      9.16 o 
   3   5  23       33.00       23.06      8.27 o 
   4   5  23       48.14       56.25     19.43 o 
  -3   6  23      103.00       90.10     25.28 o 
  -2   6  23       54.07       46.02     17.91 o 
  -1   6  23       34.21       26.62      6.02 o 
   0   6  23      102.24      105.07     10.59 o 
   1   6  23       33.31       35.52     12.70 o 
   2   6  23       54.02       46.91     11.80 o 
   3   6  23      101.48      113.35     17.27 o 
  -2   7  23       16.93       16.52     10.28 o 
  -1   7  23       59.39       49.84     14.09 o 
   0   7  23       28.41       37.49      7.57 o 
   1   7  23       61.32       40.07     11.41 o 
   2   7  23       17.58       10.21      8.44 o 
   0   0  24      908.52     1011.38    100.55 o 
   1   0  24       69.34       65.52     14.02 o 
   2   0  24      937.17      960.20     49.84 o 
   3   0  24        9.29       10.27      4.10 o 
   4   0  24        4.94        5.75      4.94 o 
   5   0  24       13.53        8.69      4.50 o 
  -5   1  24       39.22       29.29     10.33 o 
  -4   1  24      118.60      131.59     18.74 o 
  -3   1  24       40.75       44.83      6.95 o 
  -2   1  24      130.70      150.95     16.54 o 
  -1   1  24      145.24      130.75     14.83 o 
   0   1  24      375.20      371.71     27.13 o 
   1   1  24      147.85      145.34     14.92 o 
   2   1  24      134.55      122.67     10.69 o 
   3   1  24       40.29       40.79      8.26 o 
   4   1  24      117.72      111.60      9.27 o 
   5   1  24       39.03       29.09     10.59 o 
  -5   2  24      173.92      227.07     18.43 o 
  -4   2  24       64.15       58.00     10.63 o 
  -3   2  24     1269.08     1375.29     56.67 o 
  -2   2  24       26.35       29.84      5.39 o 
  -1   2  24      209.37      203.92     21.96 o 
   0   2  24      193.66      190.58     15.96 o 
   1   2  24      207.74      195.53     16.08 o 
   2   2  24       26.12       18.98      4.86 o 
   3   2  24     1263.46     1330.83     48.49 o 
   4   2  24       62.54       42.08     10.87 o 
   5   2  24      174.95      168.04     47.91 o 
  -5   3  24        1.37        8.22      3.46 o 
  -4   3  24       51.78       50.60     16.44 o 
  -3   3  24       98.71       92.45     21.58 o 
  -2   3  24      113.45      103.12     27.48 o 
  -1   3  24       28.75       29.16      8.15 o 
   0   3  24       10.64        8.90      2.74 o 
   1   3  24       29.45       33.41      7.90 o 
   2   3  24      112.43      124.59     18.35 o 
   3   3  24       98.62      102.45     12.36 o 
   4   3  24       53.24       53.23     19.27 o 
   5   3  24        1.13       -0.01      5.76 o 
  -5   4  24      197.19      214.27     21.44 o 
  -4   4  24       23.76       22.97      8.06 o 
  -3   4  24      164.03      150.89     18.63 o 
  -2   4  24      546.07      552.56     44.58 o 
  -1   4  24      248.97      287.26     11.81 o 
   0   4  24      830.38      938.10     53.18 o 
   1   4  24      252.33      259.33     14.05 o 
   2   4  24      546.46      534.80     48.45 o 
   3   4  24      161.02      191.06     23.90 o 
   4   4  24       23.72       27.10      9.71 o 
   5   4  24      196.55      251.54     24.33 o 
  -4   5  24       11.64       13.52      5.15 o 
  -3   5  24       55.60       51.17     18.22 o 
  -2   5  24       41.89       38.34     11.52 o 
  -1   5  24       87.89       88.97      9.87 o 
   0   5  24      131.40      144.27     16.34 o 
   1   5  24       91.34       89.28     12.37 o 
   2   5  24       42.56       35.36      8.44 o 
   3   5  24       55.23       83.28     22.21 o 
   4   5  24       11.32       10.71      4.61 o 
  -3   6  24       19.42       17.35      6.95 o 
  -2   6  24      156.11      146.98     16.13 o 
  -1   6  24        3.90        5.25      2.20 o 
   0   6  24      503.74      517.29     39.29 o 
   1   6  24        3.99        5.82      5.60 o 
   2   6  24      157.26      139.24     15.23 o 
   3   6  24       18.73       26.75      8.17 o 
  -2   7  24       98.84       76.37     28.22 o 
  -1   7  24       47.01       47.23     13.78 o 
   0   7  24       10.82        7.40      3.86 o 
   1   7  24       47.47       39.92      9.24 o 
   2   7  24       93.49       66.54     24.69 o 
   1   0  25       13.98       16.30      4.51 o 
   2   0  25       16.68       24.25      8.73 o 
   3   0  25      649.25      707.08     29.18 o 
   4   0  25      268.99      303.68     21.64 o 
   5   0  25      146.63      177.35     15.62 o 
  -5   1  25        1.62        7.33      3.40 o 
  -4   1  25       45.30       33.91     10.36 o 
  -3   1  25       54.74       74.94      8.93 o 
  -2   1  25      172.90      168.53     12.01 o 
  -1   1  25      291.21      276.99     18.59 o 
   0   1  25      289.19      310.49     18.14 o 
   1   1  25      284.12      286.62     18.24 o 
   2   1  25      171.13      148.37     11.75 o 
   3   1  25       56.04       56.37     11.08 o 
   4   1  25       43.95       50.04     10.23 o 
   5   1  25        2.11        9.92      9.90 o 
  -5   2  25       44.81       44.03      9.29 o 
  -4   2  25        9.84       14.46      5.92 o 
  -3   2  25      169.28      150.35     18.53 o 
  -2   2  25       34.28       25.13      7.95 o 
  -1   2  25      570.11      577.25     37.46 o 
   0   2  25      239.38      246.61     18.95 o 
   1   2  25      582.77      598.88     34.29 o 
   2   2  25       30.22       28.27      5.99 o 
   3   2  25      169.83      142.97     19.09 o 
   4   2  25        9.79       14.74     12.03 o 
   5   2  25       43.92       38.53     13.27 o 
  -5   3  25       13.32       14.20      6.01 o 
  -4   3  25      223.29      205.90     13.95 o 
  -3   3  25       47.47       40.38     11.48 o 
  -2   3  25      164.12      170.35     10.47 o 
  -1   3  25        2.09        5.85      4.08 o 
   0   3  25        7.22        8.09      2.83 o 
   1   3  25        2.22        3.52      3.27 o 
   2   3  25      157.87      176.91     11.86 o 
   3   3  25       51.80       33.01      9.89 o 
   4   3  25      220.24      182.05     17.70 o 
   5   3  25       14.65       10.57      8.14 o 
  -4   4  25       59.62       28.10     12.03 o 
  -3   4  25       47.48       47.15     16.07 o 
  -2   4  25       79.40       70.82     10.74 o 
  -1   4  25       41.08       43.17     11.70 o 
   0   4  25       76.81       59.25     23.39 o 
   1   4  25       43.26       32.66      5.74 o 
   2   4  25       79.86       87.89     13.78 o 
   3   4  25       52.03       43.24     11.54 o 
   4   4  25       60.03       32.30     11.56 o 
  -4   5  25      103.40      121.17     22.22 o 
  -3   5  25       38.20       30.68     11.92 o 
  -2   5  25      250.55      291.67     25.97 o 
  -1   5  25      145.79      152.99     13.76 o 
   0   5  25      257.12      281.31     25.79 o 
   1   5  25      147.74      152.42     18.39 o 
   2   5  25      243.51      262.23     18.30 o 
   3   5  25       40.64       45.26     10.26 o 
   4   5  25      102.80      126.08     26.47 o 
  -3   6  25       32.65       38.13     12.91 o 
  -2   6  25       65.43       57.94     17.02 o 
  -1   6  25      190.52      230.27     11.64 o 
   0   6  25       46.70       38.04     10.66 o 
   1   6  25      194.43      192.64     32.88 o 
   2   6  25       64.63       40.24     12.44 o 
   3   6  25       31.18       33.81     11.50 o 
  -1   7  25      103.00      112.75     18.11 o 
   0   7  25        0.47        2.24      1.85 o 
   1   7  25      105.11      109.55     17.65 o 
   0   0  26      196.70      202.11     24.99 o 
   1   0  26        0.08        5.52      5.07 o 
   2   0  26        1.68        6.20      4.35 o 
   3   0  26      294.78      302.34     26.86 o 
   4   0  26        0.26        0.53      3.11 o 
   5   0  26        0.39        0.76      7.10 o 
  -5   1  26        2.34        6.85      4.29 o 
  -4   1  26      312.05      340.65     22.41 o 
  -3   1  26       19.46       20.19      5.39 o 
  -2   1  26      666.57      637.29     29.85 o 
  -1   1  26      233.54      224.24     17.79 o 
   0   1  26        0.42        5.56      3.27 o 
   1   1  26      227.47      217.22     14.69 o 
   2   1  26      671.11      650.45     40.96 o 
   3   1  26       21.59       38.00      7.51 o 
   4   1  26      304.84      299.59     22.21 o 
   5   1  26        2.79        4.44      6.50 o 
  -5   2  26       47.25       44.98      9.83 o 
  -4   2  26       26.73       22.44      7.64 o 
  -3   2  26      127.37      108.94     13.13 o 
  -2   2  26      211.70      198.70     11.04 o 
  -1   2  26      251.19      247.30     17.58 o 
   0   2  26       29.77       21.75      7.85 o 
   1   2  26      251.02      247.62     16.95 o 
   2   2  26      206.65      225.85     17.43 o 
   3   2  26      127.51      148.69     16.37 o 
   4   2  26       26.81       19.45      7.80 o 
   5   2  26       47.17       51.41     23.05 o 
  -5   3  26       65.95       59.71     12.78 o 
  -4   3  26       20.55       18.59      7.42 o 
  -3   3  26        9.05       20.76      9.06 o 
  -2   3  26       32.10       35.26     10.24 o 
  -1   3  26      253.45      260.85     12.69 o 
   0   3  26        7.94        8.35      2.85 o 
   1   3  26      258.78      269.11     20.72 o 
   2   3  26       31.77       24.72      8.34 o 
   3   3  26        7.35        9.88      7.68 o 
   4   3  26       22.45        9.29     10.24 o 
   5   3  26       63.71       72.62     14.22 o 
  -4   4  26       71.17       54.33     16.51 o 
  -3   4  26      128.56      126.37      8.74 o 
  -2   4  26       47.78       50.30     19.64 o 
  -1   4  26      258.15      272.08     24.19 o 
   0   4  26       56.95       56.32     23.39 o 
   1   4  26      262.37      328.32     27.16 o 
   2   4  26       50.81       34.16      9.12 o 
   3   4  26      131.91      152.86     10.73 o 
   4   4  26       71.87       88.72     13.92 o 
  -3   5  26      106.68       93.63     21.35 o 
  -2   5  26       59.60       63.55     17.58 o 
  -1   5  26       53.79       49.11     14.79 o 
   0   5  26       33.24       24.75      6.28 o 
   1   5  26       53.04       42.02      8.25 o 
   2   5  26       62.89       88.70      7.74 o 
   3   5  26      107.41      112.86     10.93 o 
  -3   6  26      126.96       95.21     38.24 o 
  -2   6  26       65.77       52.01     17.10 o 
  -1   6  26       49.62       41.83     23.15 o 
   0   6  26       18.97       18.99      6.15 o 
   1   6  26       51.32       37.68     10.98 o 
   2   6  26       66.38       60.43     20.46 o 
   3   6  26      124.94      160.13     27.09 o 
  -1   7  26      118.10      130.54     40.98 o 
   0   7  26        2.79        3.29      3.32 o 
   1   7  26      117.88      128.60     28.17 o 
   1   0  27       66.36       49.39     13.99 o 
   2   0  27      217.56      295.97     13.03 o 
   3   0  27      731.17      810.53     61.83 o 
   4   0  27       91.89      127.57     15.83 o 
   5   0  27      221.50      220.26     34.42 o 
  -5   1  27       48.94       43.68     10.39 o 
  -4   1  27       25.84       22.79      5.92 o 
  -3   1  27        0.79        3.66      3.47 o 
  -2   1  27       73.06       43.55     23.76 o 
  -1   1  27      114.15      127.65     14.57 o 
   0   1  27        0.21        4.90      6.43 o 
   1   1  27      106.06      106.48     14.94 o 
   2   1  27       74.13       78.52     12.14 o 
   3   1  27        0.73        4.87      2.89 o 
   4   1  27       25.67       42.98      9.85 o 
   5   1  27       50.41       50.70     19.06 o 
  -5   2  27      133.57      137.76     15.01 o 
  -4   2  27       36.18       29.30      7.51 o 
  -3   2  27       91.35       60.40     15.74 o 
  -2   2  27      355.84      392.77     27.86 o 
  -1   2  27      435.93      429.52     29.94 o 
   0   2  27      165.20      122.42     35.28 o 
   1   2  27      422.00      344.50     27.28 o 
   2   2  27      350.97      340.35     20.86 o 
   3   2  27       93.07       63.19     13.21 o 
   4   2  27       37.04       22.38      8.07 o 
   5   2  27      132.67      260.92     50.13 o 
  -4   3  27      318.08      295.07     28.67 o 
  -3   3  27       20.86       15.26      6.53 o 
  -2   3  27      349.76      351.90     35.76 o 
  -1   3  27        0.02        3.88      2.41 o 
   0   3  27       43.56       44.01      8.75 o 
   1   3  27        0.05        5.77      3.36 o 
   2   3  27      351.57      401.66     32.46 o 
   3   3  27       21.72       30.24      9.31 o 
   4   3  27      326.70      329.57     32.72 o 
  -4   4  27      101.85      112.86     21.07 o 
  -3   4  27       86.05       76.21     23.45 o 
  -2   4  27      235.31      233.60     21.47 o 
  -1   4  27       29.54       32.60     14.93 o 
   0   4  27      247.40      292.99     49.37 o 
   1   4  27       28.11       27.35      6.23 o 
   2   4  27      234.03      260.88     18.55 o 
   3   4  27       87.16       87.85     22.87 o 
   4   4  27      105.16      127.53     17.51 o 
  -3   5  27      117.20       99.26     18.13 o 
  -2   5  27        9.90        8.56      6.17 o 
  -1   5  27      156.01      160.74     17.47 o 
   0   5  27        5.64        6.67      3.51 o 
   1   5  27      152.55      140.86     20.46 o 
   2   5  27       11.05       13.08      4.52 o 
   3   5  27      117.08      121.22     17.07 o 
  -2   6  27       66.14       46.01     15.04 o 
  -1   6  27      181.59      188.11     62.24 o 
   0   6  27        1.21        3.92      2.91 o 
   1   6  27      173.52      203.40     16.20 o 
   2   6  27       63.20       36.99     20.09 o 
   0   0  28     1847.72     1873.82    119.05 o 
   1   0  28       58.69       83.11     10.96 o 
   2   0  28      162.34      165.13     16.62 o 
   3   0  28        4.61        0.96      5.97 o 
   4   0  28       36.02       18.63      7.73 o 
   5   0  28       12.37       21.06     12.25 o 
  -5   1  28       66.75       43.49     20.49 o 
  -4   1  28       42.66       38.86      9.21 o 
  -3   1  28       21.05       20.37      7.65 o 
  -2   1  28       70.07       45.69     12.48 o 
  -1   1  28       25.13       25.49      6.86 o 
   0   1  28       50.52       53.22     11.87 o 
   1   1  28       23.92       20.95      5.76 o 
   2   1  28       69.01       60.60     10.50 o 
   3   1  28       21.52       23.21      6.63 o 
   4   1  28       43.17       48.82     20.56 o 
   5   1  28       64.77       89.80     20.30 o 
  -4   2  28       37.17       37.18      9.61 o 
  -3   2  28      249.26      261.63     17.83 o 
  -2   2  28        7.46        5.36      4.94 o 
  -1   2  28      285.76      327.04     15.55 o 
   0   2  28        1.48        8.87      5.54 o 
   1   2  28      285.53      297.18     16.80 o 
   2   2  28        6.37        3.05      3.28 o 
   3   2  28      246.56      238.16     42.58 o 
   4   2  28       35.67       31.21     10.03 o 
  -4   3  28       36.31       24.41      8.88 o 
  -3   3  28       26.71       24.04     15.05 o 
  -2   3  28        1.26       -1.36      6.91 o 
  -1   3  28       57.49       54.63     10.51 o 
   0   3  28        0.11        0.59      4.22 o 
   1   3  28       56.83       44.55     11.84 o 
   2   3  28        0.69        6.10      5.36 o 
   3   3  28       26.50       22.33      7.92 o 
   4   3  28       34.54       31.13     11.53 o 
  -4   4  28       94.12       96.50     24.67 o 
  -3   4  28      130.88      185.66     52.09 o 
  -2   4  28      178.96      195.06     17.01 o 
  -1   4  28        9.11       11.58      6.94 o 
   0   4  28      256.60      336.91     47.48 o 
   1   4  28        8.60        9.79      5.22 o 
   2   4  28      186.58      202.95     34.18 o 
   3   4  28      129.14      133.88     12.93 o 
   4   4  28       92.00      106.89     14.32 o 
  -3   5  28       45.82       32.54     11.31 o 
  -2   5  28        3.06        6.38      4.18 o 
  -1   5  28      202.08      237.85     12.57 o 
   0   5  28       23.94       40.91     15.18 o 
   1   5  28      199.78      229.90     81.55 o 
   2   5  28        3.40        3.93      3.56 o 
   3   5  28       47.21       52.67     14.64 o 
  -2   6  28       13.42        9.08      5.78 o 
  -1   6  28       49.60       39.30     28.13 o 
   0   6  28       20.68       27.23     15.68 o 
   1   6  28       51.43       28.87      8.32 o 
   2   6  28       13.96       19.26      9.82 o 
   1   0  29       32.51       23.55     13.71 o 
   2   0  29       16.67       13.90      4.40 o 
   3   0  29      139.08      149.69     22.56 o 
   4   0  29      128.33      103.60     17.23 o 
  -4   1  29       31.39       29.54      8.90 o 
  -3   1  29      255.61      279.66     18.13 o 
  -2   1  29      246.40      214.23     26.38 o 
  -1   1  29      175.45      185.54     30.13 o 
   0   1  29      380.73      412.95     33.94 o 
   1   1  29      181.29      160.71     21.18 o 
   2   1  29      233.91      250.90     17.31 o 
   3   1  29      249.49      249.84     16.99 o 
   4   1  29       31.46       26.19      9.03 o 
  -4   2  29        8.93        4.90      4.44 o 
  -3   2  29       29.94       36.11      6.46 o 
  -2   2  29      162.79      158.70     14.26 o 
  -1   2  29       66.26       59.54     13.87 o 
   0   2  29        0.41        3.30      4.36 o 
   1   2  29       63.96       91.50     41.40 o 
   2   2  29      165.46      159.21     16.03 o 
   3   2  29       28.03       15.48      8.70 o 
   4   2  29        9.05       15.40      7.78 o 
  -4   3  29       43.88       47.29     12.52 o 
  -3   3  29      424.18      375.52     28.66 o 
  -2   3  29      190.71      215.71     21.20 o 
  -1   3  29       98.53       98.19     11.83 o 
   0   3  29      364.50      303.97     29.32 o 
   1   3  29      100.25       90.04     12.97 o 
   2   3  29      189.94      199.13     18.07 o 
   3   3  29      433.92      434.56     28.81 o 
   4   3  29       40.94       48.94     10.21 o 
  -3   4  29       36.25       34.34     15.29 o 
  -2   4  29      130.75      132.28     14.13 o 
  -1   4  29        3.32        6.13      4.47 o 
   0   4  29      458.68      431.68     49.41 o 
   1   4  29        3.38        7.30      4.57 o 
   2   4  29      134.16      172.98     16.62 o 
   3   4  29       35.86       29.06     15.99 o 
  -2   5  29      194.66      245.93     34.39 o 
  -1   5  29       21.35       15.90      4.80 o 
   0   5  29       95.75       86.91     48.60 o 
   1   5  29       23.82       41.09     24.56 o 
   2   5  29      195.08      192.90     35.12 o 
  -1   6  29       61.27       49.34     26.38 o 
   1   6  29       63.69       60.97     12.54 o 
   0   0  30        3.67        4.06      9.94 o 
   1   0  30       41.68       35.86     13.30 o 
   2   0  30        7.37        5.11      3.33 o 
   3   0  30       22.69       19.03      5.51 o 
   4   0  30        8.29        3.81      5.24 o 
  -4   1  30      284.14      327.64     34.04 o 
  -3   1  30      160.91      181.95      9.54 o 
  -2   1  30      166.22      166.64     16.36 o 
  -1   1  30      630.52      652.76     59.51 o 
   0   1  30      403.44      344.78     43.78 o 
   1   1  30      637.19      768.82     66.89 o 
   2   1  30      162.18      177.12     17.63 o 
   3   1  30      163.14      156.30     15.69 o 
   4   1  30      289.04      319.87     37.41 o 
  -4   2  30      145.82      150.15     18.02 o 
  -3   2  30        5.18       11.71      6.75 o 
  -2   2  30       42.48       32.82      9.89 o 
  -1   2  30       32.73       23.35     10.52 o 
   0   2  30        5.75        9.32      8.12 o 
   1   2  30       31.31       23.64      9.85 o 
   2   2  30       42.51       38.61      8.97 o 
   3   2  30        5.28       15.37      6.65 o 
   4   2  30      146.23      161.85     24.93 o 
  -3   3  30      164.43      183.53     38.39 o 
  -2   3  30       74.39       41.90     15.30 o 
  -1   3  30      539.87      663.63     70.17 o 
   0   3  30      265.36      210.05     39.30 o 
   1   3  30      536.55      673.98     75.04 o 
   2   3  30       72.38       92.56     19.88 o 
   3   3  30      167.53      202.26     22.96 o 
  -3   4  30       45.63       26.82     12.59 o 
  -2   4  30      200.06      206.20     16.92 o 
  -1   4  30       83.29       94.63      9.43 o 
   0   4  30      129.61       83.12     39.97 o 
   1   4  30       85.45      115.85     13.68 o 
   2   4  30      197.56      241.78     42.38 o 
   3   4  30       45.66       34.62     12.25 o 
  -2   5  30      192.55      231.83     30.78 o 
  -1   5  30       26.36       20.03      9.96 o 
   0   5  30       74.76       47.91     46.00 o 
   1   5  30       26.00       20.12     18.82 o 
   2   5  30      189.78      211.76     37.30 o 
   1   0  31       89.85       81.45     32.25 o 
   2   0  31      447.18      473.58     31.38 o 
   3   0  31        4.36       13.36      4.18 o 
   4   0  31      567.50      677.16     54.00 o 
  -4   1  31       19.76       13.36      7.62 o 
  -3   1  31       48.14       45.16     10.85 o 
  -2   1  31       24.30       14.77      7.04 o 
  -1   1  31       32.92       29.42     31.78 o 
   0   1  31       27.89       21.73     27.03 o 
   1   1  31       34.00       29.04     12.97 o 
   2   1  31       25.02       24.29      7.87 o 
   3   1  31       48.34       36.52      9.91 o 
   4   1  31       20.20       26.25     10.41 o 
  -3   2  31      100.34      105.42     28.41 o 
  -2   2  31       52.90       38.82     11.13 o 
  -1   2  31      280.22      300.46     34.12 o 
   0   2  31      471.66      462.64     41.57 o 
   1   2  31      276.93      282.20     29.41 o 
   2   2  31       55.03       38.19     14.74 o 
   3   2  31       98.83       53.69     13.73 o 
  -3   3  31       16.94        9.87      5.16 o 
  -2   3  31       33.44       27.00     11.37 o 
  -1   3  31        9.21       -2.24      8.38 o 
   0   3  31       29.96       30.39     13.75 o 
   1   3  31        8.64        0.18      8.50 o 
   2   3  31       33.88       23.40     11.30 o 
   3   3  31       16.29       10.94      5.73 o 
  -2   4  31      195.59      253.98     36.65 o 
  -1   4  31      167.43      133.61     66.55 o 
   0   4  31      134.23       84.85     37.97 o 
   1   4  31      168.60      129.44     71.30 o 
   2   4  31      204.63      220.38     37.43 o 
  -1   5  31       98.53      143.77     59.59 o 
   0   5  31       31.94       13.84      9.80 o 
   1   5  31       96.57       71.95     36.72 o 
   0   0  32      480.81      598.93     68.93 o 
   1   0  32      223.36      177.51     42.93 o 
   2   0  32      157.73      188.10     44.10 o 
   3   0  32        2.23        3.22      2.99 o 
  -3   1  32      205.21      236.77     35.30 o 
  -2   1  32       48.24       24.22     13.03 o 
  -1   1  32       86.14       78.54     34.15 o 
   0   1  32        3.53       12.79      6.52 o 
   1   1  32       86.75       61.38     21.68 o 
   2   1  32       47.12       33.00      9.91 o 
   3   1  32      198.39      236.38     29.03 o 
  -3   2  32       91.49       88.40     31.86 o 
  -2   2  32       62.12       43.10     12.93 o 
  -1   2  32       39.23       28.95     15.42 o 
   0   2  32       18.11       21.49     21.15 o 
   1   2  32       39.25       36.12     21.64 o 
   2   2  32       63.83       56.02     13.98 o 
   3   2  32       88.23       95.54     20.31 o 
  -3   3  32       18.12        3.78      4.70 o 
  -2   3  32      133.92      122.84     13.65 o 
  -1   3  32       35.99       22.57     10.94 o 
   0   3  32      314.13      229.71     88.43 o 
   1   3  32       36.65       35.39     16.44 o 
   2   3  32      137.72      139.30     17.76 o 
   3   3  32       17.75        9.09      7.61 o 
  -2   4  32       83.15      100.83     16.54 o 
  -1   4  32        9.68        5.32      5.94 o 
   0   4  32       99.01       74.20     31.98 o 
   1   4  32        9.15       13.39      9.38 o 
   2   4  32       86.01      113.40     22.10 o 
   0   5  32       19.08       18.59     16.55 o 
   1   0  33        3.85       10.52      9.52 o 
   2   0  33        8.33       18.95     10.19 o 
   3   0  33       23.40       17.32      4.93 o 
  -3   1  33      250.66      251.42     40.11 o 
  -2   1  33      205.56      192.05     39.35 o 
  -1   1  33      236.66      249.76     52.46 o 
   0   1  33      419.21      398.22     26.59 o 
   1   1  33      238.72      297.09     20.61 o 
   2   1  33      212.06      232.04     32.16 o 
   3   1  33      258.13      307.17     38.04 o 
  -3   2  33       23.93       12.70      6.75 o 
  -2   2  33        5.23        4.02      8.38 o 
  -1   2  33       86.58       69.13     22.92 o 
   0   2  33        0.98        8.54      6.43 o 
   1   2  33       86.94       69.15     33.91 o 
   2   2  33        5.82       11.31      6.18 o 
   3   2  33       24.35       18.09     11.92 o 
  -2   3  33       10.00       12.00      9.73 o 
  -1   3  33      120.10      144.77     35.16 o 
   0   3  33        1.79       13.18      8.32 o 
   1   3  33      125.84       76.10     53.58 o 
   2   3  33       10.81        7.21      7.11 o 
   0   4  33        3.37        6.91     11.33 o 
   1   4  33      143.74      108.83     73.21 o 
   0   0  34        0.02       15.25     22.54 o 
   1   0  34      438.62      437.90     42.39 o 
   2   0  34        6.74        4.72      8.27 o 
   3   0  34       28.05       26.94      9.44 o 
  -3   1  34       34.41       23.37     13.29 o 
  -2   1  34        2.36        4.09      8.16 o 
  -1   1  34       90.42       51.69     30.10 o 
   0   1  34        8.49        9.40      5.19 o 
   1   1  34       88.08       60.12     17.97 o 
   2   1  34        2.21        5.57      7.53 o 
   3   1  34       32.53       29.08     12.15 o 
  -2   2  34      120.73       95.99     23.42 o 
  -1   2  34      101.61       86.00     27.97 o 
   0   2  34      100.97       89.78     34.13 o 
   1   2  34      106.72       93.39     49.39 o 
   2   2  34      121.28       78.32     33.67 o 
  -2   3  34       53.57       63.61     33.33 o 
  -1   3  34       47.25       69.62     17.36 o 
   0   3  34       70.37       43.66     23.91 o 
   1   3  34       48.21       16.82     13.61 o 
   2   3  34       52.97       33.90     19.27 o 
   0   4  34        0.21       16.35     12.27 o 
   1   0  35        1.22       13.74      7.43 o 
   2   0  35      248.06      252.34     56.24 o 
  -2   1  35      151.05       92.71     38.83 o 
  -1   1  35       54.40       32.65     22.08 o 
   0   1  35      118.64       89.44     42.89 o 
   1   1  35       52.37       31.01     20.84 o 
   2   1  35      152.46      100.99     52.63 o 
  -2   2  35       22.34       28.89     17.65 o 
  -1   2  35      133.62      101.07     33.65 o 
   0   2  35       44.38       27.37     18.27 o 
   1   2  35      137.07       96.57     38.26 o 
   2   2  35       20.89        2.40      3.99 o 
  -1   3  35       62.02       80.14     24.18 o 
   0   3  35      106.36       70.10     27.28 o 
   1   3  35       63.10       34.00     33.13 o 
   0   0  36       47.87       27.48     34.52 o 
   1   0  36       47.64       37.00     19.30 o 
  -1   1  36       57.72       30.61     25.31 o 
   0   1  36      264.02      314.55     66.02 o 
   1   1  36       56.74       55.40     24.23 o 
  -1   2  36      138.30      166.24     45.90 o 
   0   2  36        8.28        0.97      6.05 o 
   1   2  36      135.04      120.30     45.99 o 
   0   1  37      115.17       87.38     43.46 o 
                                                 
